# Supplementary material for: Sound generation in zebrafish with Bio-Opto-Acoustics
Source: Nat Commun. 2020 Nov 30;11:6120. doi: 10.1038/s41467-020-19982-5 (PMC7705743; doi:10.1038/s41467-020-19982-5)
Supplement: Supplementary file 4 — Source Data [file 41467_2020_19982_MOESM4_ESM.xlsx]

## Sheet: Figure 2c
Figure 2c
							Time (24ms increment)
	0.932421	0.938681	0.946236	0.956349	0.968703	0.98153	0.993934	1.00699	1.02142	1.03595	1.05024	1.06121	1.06626	1.0651	1.05689	1.04317	1.02872	1.01607	1.00434	0.993461	0.982793	0.971993	0.962668	0.95426	0.947023	0.940955	0.935378	0.930988	0.927101	0.924492	0.922884	0.920985	0.919226	0.917028	0.915607	0.915081	0.914851	0.914637	0.914083	0.9134	0.912787	0.911705	0.909999	0.908468	0.906984	0.906006	0.905336	0.903941	0.90334
	0.974364	0.974785	0.975848	0.977244	0.979112	0.98222	0.986243	0.990035	0.994152	0.999427	1.00439	1.00809	1.0102	1.01169	1.01167	1.01092	1.00966	1.00851	1.00808	1.00823	1.00842	1.01028	1.01228	1.01496	1.01785	1.02062	1.02364	1.02582	1.02741	1.02765	1.02625	1.02526	1.02423	1.02486	1.02551	1.02661	1.02912	1.03385	1.04209	1.05521	1.07709	1.12501	1.15102	1.08149	1.05259	1.03441	1.02169	1.0136	1.00713
	1.04914	1.07339	1.06986	1.089	1.11413	1.10553	1.08256	1.05029	1.0293	1.02118	1.02051	1.02013	1.02171	1.02418	1.02222	1.01179	1.00835	1.00748	1.00742	1.01114	1.0154	1.02273	1.03669	1.05269	1.06835	1.08428	1.10287	1.11886	1.11821	1.10929	1.10723	1.10788	1.10073	1.09335	1.08505	1.07626	1.06781	1.06322	1.06234	1.06287	1.0637	1.0609	1.05978	1.05577	1.0505	1.04906	1.04652	1.04716	1.05272
	0.963258	0.96497	0.9677	0.970236	0.973315	0.973101	0.971558	0.974538	0.975502	0.966279	0.957256	0.950426	0.945708	0.943421	0.943536	0.946947	0.952063	0.959098	0.968114	0.978838	0.992259	1.00776	1.02386	1.04044	1.05793	1.07645	1.09153	1.10879	1.11969	1.13314	1.13429	1.11851	1.10471	1.08354	1.07543	1.07035	1.06793	1.06221	1.06318	1.06803	1.0789	1.09552	1.11367	1.09579	1.07135	1.03836	1.0264	1.017	1.01106
	1.00966	1.00884	1.0231	1.00088	0.978253	0.965907	0.957068	0.952544	0.94719	0.941059	0.937435	0.937002	0.937653	0.939936	0.942429	0.94513	0.948424	0.954016	0.962377	0.974697	0.988222	1.00431	1.02345	1.04963	1.07529	1.07168	1.06476	1.06057	1.05669	1.05213	1.04891	1.04892	1.05205	1.05782	1.05655	1.04352	1.03359	1.02952	1.03152	1.03764	1.05563	1.0861	1.08272	1.05635	1.04206	1.06376	1.08564	1.06424	1.05014
	0.981501	0.97297	0.960817	0.953615	0.956634	0.967898	0.991665	0.995975	0.976017	0.962434	0.957653	0.961765	0.9759	0.968998	0.96272	0.962647	0.96466	0.972053	0.98151	0.987764	0.995943	1.00757	1.01961	1.03219	1.03968	1.04476	1.05275	1.06909	1.11131	1.06283	1.04486	1.03918	1.04446	1.03154	1.00688	0.994709	0.99252	0.994648	0.999028	1.00376	1.00236	0.99578	0.995541	0.998584	1.00847	1.01534	1.03311	1.06052	1.02926
	0.993597	0.988277	0.991711	1.00177	1.0108	1.01315	0.985056	0.98194	1.01124	1.0246	1.09027	1.04091	1.01915	1.00623	1.00503	1.01252	1.03276	1.06131	1.06134	1.03254	1.0228	1.0255	1.038	1.05409	1.05494	1.07711	1.04055	1.02622	1.01579	1.02446	1.00788	0.973843	0.960538	0.957446	0.954294	0.952017	0.951384	0.951047	0.956979	0.980908	0.975771	0.959844	0.959502	0.970362	0.983238	0.982319	0.981878	0.983808	0.99153
	0.96444	0.972807	0.987784	0.992882	0.982612	0.974503	0.976556	1.00139	1.03323	1.05586	1.04555	1.02757	1.02766	1.04367	1.07927	1.10497	1.10144	1.08804	1.10061	1.1135	1.11252	1.10095	1.08627	1.06829	1.04912	1.0346	1.02163	1.01252	0.997249	0.975739	0.9576	0.950033	0.947572	0.949488	0.959782	0.968746	0.948295	0.945447	0.948119	0.945236	0.945194	0.944559	0.950784	0.955831	0.958663	0.974679	0.996183	1.00056	0.99632
	0.962288	0.949038	0.941984	0.949285	0.974273	1.01156	0.990336	0.98802	0.99525	1.0091	1.04791	1.00869	1.01037	1.00831	0.999397	0.999042	0.987714	1.0014	1.00236	0.990042	0.995249	1.00294	1.02017	1.02534	1.03463	1.03788	1.04467	1.03926	1.00753	1.0063	1.02322	1.02262	1.03226	0.999468	1.00625	1.0815	1.00639	0.987517	0.998747	0.974419	0.967529	0.974353	0.970512	0.966998	0.953215	0.948518	0.957309	0.964521	0.967425
Frequency (Hz)	0.928396	0.928229	0.985505	0.952691	0.937062	0.936594	0.959946	0.963811	0.95017	0.936536	0.942942	0.948799	0.96438	0.968044	0.979989	0.958691	0.977442	1.00261	1.00922	1.02966	0.994738	0.979124	0.970781	0.977152	0.981771	0.981781	0.973533	0.968791	0.963602	0.957138	0.933534	0.919751	0.92466	0.934708	0.931278	0.917497	0.91896	0.936234	0.947606	0.948769	0.947542	0.968797	0.980965	1.01397	1.01661	1.03754	1.04975	1.02938	1.01889
	1.01473	0.996702	0.98355	0.998713	1.04062	1.02226	0.994348	0.984193	1.02781	1.01568	1.00503	0.975062	0.988049	1.00144	1.00464	0.993339	0.995489	1.10444	1.052	1.02472	1.01185	1.05415	1.06999	1.04141	1.0007	1.00637	1.01771	0.998858	0.989502	1.02012	1.00034	1.00757	1.00877	0.982795	0.954306	0.952558	0.959635	0.948273	0.934848	0.939771	0.946957	0.949239	0.948731	0.960284	0.960256	0.971734	0.974153	0.975319	0.999387
	1.05643	1.07987	1.02772	1.02289	1.05662	1.04717	1.02287	1.05284	1.04521	1.02793	1.04372	1.04372	1.05454	1.05122	1.04187	1.03686	1.04714	1.04647	1.0482	1.06377	1.07265	1.09802	1.07526	1.07895	1.05818	1.04393	1.02627	1.04635	1.03145	1.00876	1.00233	1.02326	1.02603	0.986678	0.991258	1.00601	1.0066	0.98075	0.982563	0.993358	1.00386	0.987462	0.992868	1.01271	1.0356	1.00746	1.02027	1.04378	1.05241
	0.985169	0.97608	0.997777	0.998078	0.973876	0.977658	1.00231	0.97472	0.968011	0.994143	0.993069	0.968663	0.98396	1.01557	0.983351	0.987374	1.02243	1.02027	1.01266	1.02983	1.04804	1.02175	1.05357	1.05749	1.01972	1.04809	1.06122	1.02419	1.03809	1.03264	1.01137	0.992358	1.02338	1.03478	1.0028	1.01493	1.04365	1.02449	1.0304	1.05338	1.05499	1.05681	1.07181	1.10191	1.04533	1.06267	1.10276	1.09532	1.07235
	1.0188	1.06839	1.07759	1.02929	1.06722	1.09972	1.02575	1.04601	1.07724	0.997975	1.00241	1.03512	0.99414	0.980734	1.01167	1.01133	0.984914	1.00161	1.03933	1.00344	1.01585	1.06267	1.0307	1.0345	1.07537	1.07126	1.05249	1.09156	1.08079	1.04085	1.07509	1.05181	1.0191	1.0251	1.02945	1.01554	0.999058	1.01527	1.01606	0.997698	1.0203	1.03442	1.01121	1.03907	1.08871	1.04272	1.06749	1.14134	1.07516
	1.04065	1.00715	1.06309	1.07715	1.08294	1.05675	1.04301	1.08184	1.06406	1.02596	1.02657	1.03749	1.01313	1.04709	1.00069	1.00096	1.01935	0.986173	1.00099	1.02185	0.993893	1.03557	1.07416	1.00333	1.00968	1.05012	0.996468	1.01225	1.04654	0.99669	1.0296	1.00278	0.984202	1.06004	0.972077	0.963869	1.04046	0.959724	0.954846	0.990953	0.957682	0.954624	0.989823	0.961851	0.960336	1.00197	0.972089	0.978951	1.01607
	1.0054	1.05437	0.991852	0.980823	1.01266	0.960831	0.963589	0.972199	0.93328	0.948325	0.95011	0.92309	0.941516	0.928325	0.92409	0.947932	0.918307	0.933547	0.940326	0.918881	0.943947	0.935749	0.929303	0.949122	0.939952	0.942893	0.960124	0.955526	0.964222	0.986761	0.98552	1.01311	1.00548	0.990188	0.978874	1.00328	0.964944	0.993705	1.00781	0.971263	1.01196	1.03211	1.00823	1.0168	1.02032	1.01337	1.02339	1.02427	1.01085
	1.01451	0.996399	0.971416	0.991026	0.963551	0.964442	0.954195	0.94397	0.974546	0.943561	0.939312	0.964914	0.938067	0.947092	0.958697	0.937478	0.968588	0.950439	0.955395	1.00008	0.958173	0.966049	1.00385	0.966001	0.986869	1.00569	0.978021	1.01493	1.02651	0.985062	1.0471	1.01843	1.00505	1.06227	1.03747	1.03568	1.06186	1.04345	1.046	1.06063	1.01957	1.05111	1.04221	1.01611	1.04515	1.02171	1.04076	1.01629	1.0221
	1.00333	0.978196	1.01748	1.01112	1.04422	1.01405	1.03527	1.03421	1.00484	1.03523	1.03197	1.01831	1.01879	1.00714	1.01545	1.00761	1.01934	1.02766	1.0163	1.01635	0.998974	1.02677	0.990942	0.997717	0.97712	0.977347	0.999045	0.96722	0.984278	0.980889	0.986761	1.0041	0.985355	1.00504	0.998778	1.02086	1.022	1.01037	1.03493	1.01981	1.03609	1.02435	1.05391	1.02906	1.0192	1.04662	1.02637	1.0538	1.0563
	0.995969	1.02495	1.03273	1.03068	1.03861	1.07515	1.05351	1.04941	1.06776	1.01694	1.04237	1.01145	1.01872	1.02394	0.99751	1.03886	0.99387	1.01893	0.991392	0.999694	1.00841	1.01412	1.04471	0.988714	1.04712	0.987756	1.03409	1.01306	1.04703	1.02017	1.01405	1.00861	0.990205	1.02685	0.9926	1.05272	0.991195	1.08432	0.993157	1.03164	1.00402	1.00715	1.00138	0.999934	1.01065	1.0045	1.04061	1.01483	1.07678
	1.07122	1.07304	1.04994	1.04835	1.02909	1.03063	1.0097	1.02101	1.02007	0.986797	1.02433	0.968964	1.00161	0.96605	0.991184	0.977849	0.984976	0.982272	0.978621	0.982543	0.968503	0.982076	0.961705	0.976995	0.964937	0.975343	0.976963	0.979722	0.983986	0.973797	1.00684	0.980278	1.0098	0.983806	1.04757	0.978322	1.0257	0.978006	1.00845	0.969885	0.997092	0.969752	0.998651	0.978609	1.00736	0.99561	1.02283	1.02257	1.03872
	1.01287	1.01033	1.01612	1.04091	1.02391	1.05417	1.05794	1.06198	1.03874	1.0392	1.04198	1.00726	1.03514	0.98584	1.01681	0.973855	1.00891	0.983092	0.995209	0.993103	0.997449	1.01127	1.00833	1.03295	1.01897	1.04226	1.00808	1.03615	0.988491	1.05426	0.961941	1.00393	0.953692	0.986537	0.946707	0.972955	0.944293	0.962341	0.949699	0.962034	0.948527	0.967982	0.94798	0.975937	0.951716	0.984612	0.959797	0.99324	0.974725
	1.05295	1.08107	1.04455	1.06689	1.02744	1.04975	1.0144	1.02654	1.00377	1.02291	0.986885	1.01858	0.977575	1.01508	0.972971	1.0156	0.971577	1.01146	0.974934	1.01361	0.981185	1.02099	0.992295	1.03072	1.00462	1.03897	1.02002	1.06656	1.04032	1.07647	1.06098	1.0605	1.05926	1.02685	1.04657	1.00171	1.04861	0.989246	1.04496	0.985552	1.04269	0.988259	1.04345	0.993084	1.06118	1.00258	1.07471	1.01743	1.08959
	1.06903	1.0182	1.06371	1.03732	1.04642	1.03973	1.01997	1.06027	1.01246	1.07229	0.99965	1.03095	0.999768	0.997491	1.00179	0.977756	1.01087	0.976307	1.03717	0.98169	1.05554	1.00425	1.04898	1.04196	1.03698	1.0509	1.04792	1.03564	1.04195	1.02982	1.0269	1.01618	1.01011	1.01316	0.996306	1.01217	0.978831	1.00427	0.966764	0.996049	0.959498	0.990507	0.95843	0.990386	0.963913	0.994874	0.974648	1.00261	0.988674
	0.991915	1.02662	1.00337	1.04409	1.0272	1.04058	1.04474	1.01567	1.01318	1.00686	1.01395	1.00789	1.01007	1.01182	0.995049	1.01108	0.979265	0.999023	0.973669	0.993425	1.00542	0.984779	0.990378	0.98605	0.997142	0.996395	1.00465	0.990751	0.998713	0.997546	0.992807	1.01228	1.00925	0.992364	0.984145	0.975099	0.969804	0.961543	0.964728	0.958426	0.966642	0.960993	0.968865	0.973875	0.975268	0.998672	0.986388	1.01657	1.00924
	0.972734	0.957068	0.983283	0.957162	0.984786	0.974031	0.973017	0.986875	0.978168	0.989425	0.978919	0.979479	0.962811	0.968104	0.962268	0.949537	0.959307	0.938256	0.958947	0.941609	0.947629	0.956634	0.944618	0.966611	0.952493	0.970043	0.970721	0.972259	1.00881	0.980093	1.03457	1.00897	1.04778	1.09546	1.06872	1.10678	1.09071	1.11348	1.05943	1.04951	1.03618	1.03007	1.02022	1.01635	1.03859	1.01716	1.02605	1.00686	1.0065
	1.05165	1.0386	1.03028	1.04717	1.03941	1.03652	1.05659	1.04698	1.0492	1.06109	1.03821	1.06056	1.042	1.04	1.03163	1.0115	0.999127	1.00547	0.979477	0.982931	0.978301	0.966681	0.995256	0.972091	0.991499	1.00101	0.976344	0.979258	0.976442	0.962703	0.981721	0.957236	0.96479	0.96801	0.946486	0.95467	0.942587	0.945012	0.947595	0.938166	0.949716	0.947203	0.956374	0.966337	0.969599	0.990002	1.01647	1.02043	1.01817
	1.03447	1.06164	1.10331	1.07294	1.0889	1.09366	1.07864	1.10817	1.09379	1.07285	1.08373	1.06783	1.05968	1.06717	1.0466	1.04663	1.04048	1.02291	1.02998	1.01453	1.01125	1.01389	0.994398	1.00612	1.00307	0.998148	1.01427	1.00162	1.00416	1.02243	1.00598	1.01124	1.02802	1.01038	1.00499	1.03308	1.0159	0.987295	1.01124	0.976438	0.972243	0.9812	0.961933	0.975277	0.975573	0.97855	0.999046	1.0104	1.03763
	0.992811	1.00694	1.02062	1.03887	1.04864	1.06963	1.06488	1.06193	1.0684	1.08717	1.05587	1.07051	1.06412	1.04817	1.06825	1.04702	1.07184	1.05812	1.03623	1.05985	1.0408	1.03145	1.06778	1.0468	1.06154	1.08998	1.04782	1.07127	1.05323	1.02418	1.02152	1.00693	0.977	0.982367	0.966492	0.950706	0.956896	0.946419	0.945495	0.951496	0.94281	0.950311	0.962138	0.954047	0.971627	0.982758	0.981019	0.993673	1.01115
	0.960194	0.949688	0.958022	0.97315	0.960049	0.961557	0.988282	0.973577	0.966758	0.998104	0.98446	0.965428	0.999122	1.00302	0.979684	1.01349	1.03219	1.0076	1.03394	1.08105	1.05954	1.02731	1.04898	1.04348	1.02244	1.03426	1.01966	1.01454	1.0147	1.01588	0.980731	0.996167	1.01272	0.95657	0.978986	0.982645	0.953182	0.973812	0.96398	0.948588	0.970998	0.96521	0.949236	0.97851	0.984148	0.970372	1.0122	1.03406	0.994631
	0.994325	1.00399	0.992709	0.997391	1.01108	0.990228	0.988807	0.997834	1.02403	0.983041	0.986247	1.01157	0.979029	0.974876	1.00579	0.993342	0.982658	1.00736	1.00845	1.00124	1.03061	1.06661	1.05785	1.04403	1.05775	1.04589	1.0574	1.07826	1.0612	1.05722	1.06921	1.08772	1.07871	1.04465	1.03505	1.04881	1.03633	1.01649	1.00552	1.01602	1.01108	0.992447	1.00704	0.997796	0.980302	1.00005	0.997249	0.973827	0.982386
	0.962935	0.987004	0.972828	0.963057	0.980062	0.982299	0.972036	0.954998	0.982298	0.970455	0.959846	0.975472	0.980333	0.971397	0.975214	1.00062	0.991996	0.997493	1.0372	1.03421	1.03918	1.075	1.06353	1.05547	1.08647	1.06006	1.06203	1.02551	1.0288	1.0122	1.0103	1.00885	1.00341	1.01674	1.02169	1.00711	1.02299	1.03423	1.0084	1.03144	1.02627	1.00668	1.01025	1.02108	1.002	0.998834	1.00382	0.997768	1.00025
	1.02869	1.01141	0.999787	0.997405	0.96867	0.97737	0.997283	0.98496	0.962032	0.972414	0.981596	0.985353	0.972085	0.975537	0.984133	0.998478	0.991003	0.988211	0.999176	1.01339	1.0067	1.00921	1.03446	1.02795	1.02007	1.02806	1.01869	1.02297	1.02356	1.00141	1.00085	1.01471	1.01102	1.00179	0.99994	1.02247	1.01573	1.00716	1.01106	1.02647	1.01592	1.00965	1.00325	0.990527	1.00026	0.994772	0.985953	0.995812	1.0077
	0.950823	0.955261	0.972428	0.995457	1.00466	1.01638	1.00474	0.99129	1.00892	1.02735	1.02657	1.01141	1.02533	1.03942	1.02437	1.00291	1.01102	1.02124	1.00789	1.00138	1.00404	1.00205	0.995842	0.993175	0.99775	1.01106	1.00268	0.998713	1.01563	1.02272	1.00238	1.00223	1.0102	1.00547	1.00854	1.00402	1.00508	1.00497	1.00391	0.998676	0.994055	0.999567	1.01453	1.02607	1.01342	1.00975	1.03376	1.03041	1.00204
	0.92929	0.941534	0.954278	0.960204	0.969371	0.97944	0.993113	1.00298	1.02221	1.04993	1.04452	1.04259	1.05952	1.05616	1.04856	1.04153	1.03588	1.03198	1.04761	1.06083	1.03997	1.03168	1.02685	1.01925	1.00596	0.992358	0.989084	0.988714	0.993665	0.996875	0.986515	0.985214	0.990156	0.993081	0.988218	0.987903	0.996104	0.991151	0.985379	1.004	1.02702	1.00717	1.01376	1.00367	1.00655	1.00729	1.00611	0.999571	1.01
	0.962259	0.981901	0.995129	0.999181	1.00968	1.01882	1.02566	1.01869	1.01426	1.0125	1.01033	1.01072	1.01057	1.01007	1.02008	1.03071	1.02506	1.02703	1.03435	1.03385	1.03906	1.06845	1.06025	1.06455	1.09634	1.12351	1.13091	1.08253	1.07835	1.07961	1.07721	1.04805	1.02765	1.02269	0.997644	0.994006	0.995027	0.984957	0.970332	0.966597	0.965109	0.972885	0.974345	0.961355	0.947322	0.943581	0.948417	0.965058	0.970954
	1.06455	1.04289	1.02122	1.01444	1.00822	1.01157	1.01189	0.989241	0.988461	0.984607	0.987106	0.992585	0.999811	1.00345	0.999569	1.00145	1.00806	1.01559	1.03906	1.04678	1.04224	1.04479	1.03936	1.05467	1.06042	1.05341	1.0504	1.04905	1.03714	1.02001	1.01693	1.0172	1.01958	1.01127	0.997206	0.975157	0.968737	0.968808	0.972798	0.965395	0.951069	0.941244	0.937181	0.940701	0.949296	0.949321	0.945557	0.939708	0.941253
	0.989325	0.994843	1.00161	0.98664	0.973442	0.968484	0.966044	0.979446	0.97123	0.972473	0.970366	0.966208	0.963736	0.968204	0.977487	0.996371	1.00726	1.0194	1.02324	1.03204	1.04628	1.07116	1.06944	1.06464	1.07138	1.06506	1.05887	1.05956	1.06744	1.06683	1.06109	1.06326	1.07325	1.07712	1.07437	1.08292	1.0634	1.05299	1.04787	1.06105	1.08044	1.10222	1.09865	1.0649	1.04638	1.04837	1.05006	1.06588	1.04095
	1.01038	1.0256	1.0491	1.06667	1.05991	1.06174	1.03773	1.01957	1.01052	1.00543	1.00346	1.00442	1.01092	1.01592	1.02173	1.0263	1.03143	1.03031	1.0371	1.04425	1.04407	1.03819	1.03407	1.03389	1.03872	1.03394	1.03225	1.02743	1.02099	1.02107	1.029	1.04302	1.04427	1.04747	1.04499	1.04729	1.05785	1.06932	1.0804	1.09234	1.09531	1.07802	1.08152	1.05466	1.05625	1.04225	1.03097	1.01721	0.999351
	0.98101	0.988651	0.98875	0.997046	1.00847	1.03029	1.03311	1.05045	1.05315	1.06564	1.08101	1.10108	1.11131	1.10795	1.09636	1.09071	1.10354	1.05812	1.0482	1.02819	1.01521	1.00498	1.00256	0.996677	0.998367	0.996339	0.999661	0.997994	0.995223	0.995306	1.00315	1.01835	1.03243	1.04249	1.04154	1.03941	1.02995	1.02352	1.0067	1.00316	0.989432	0.987203	0.98208	0.982568	0.977062	0.973353	0.970497	0.970772	0.973125
	0.960914	0.96407	0.970368	0.97558	0.979632	0.987097	0.992032	0.991949	1.01255	1.00159	0.992604	0.996335	0.995476	0.999426	1.0019	1.007	1.00958	1.01778	1.02599	1.03539	1.04971	1.05405	1.05347	1.05749	1.0533	1.05985	1.06416	1.0824	1.10785	1.10849	1.11532	1.0674	1.04368	1.03066	1.01897	1.01054	0.997601	0.993955	0.983821	0.978285	0.975383	0.973707	0.971413	0.976115	0.981494	0.984042	0.987058	0.989272	0.993113
	1.05553	1.05677	1.06684	1.06804	1.07642	1.07569	1.07462	1.06804	1.05601	1.03967	1.02892	1.01838	1.01241	1.00355	1.0032	1.00376	1.00963	1.01377	1.01372	1.01287	1.01053	1.01572	1.02055	1.02276	1.02296	1.02113	1.017	1.01274	1.0121	1.01245	1.01966	1.01929	1.01871	1.01345	1.01183	1.00302	1.00323	0.998069	0.996781	0.997597	0.994438	0.99567	0.996189	0.992725	0.98867	0.988938	0.986822	0.983458	0.977701
	0.970342	0.976036	0.980516	0.98709	0.991857	0.990249	0.992383	0.988491	0.993701	0.99617	0.99727	1.00234	1.00996	1.02097	1.02576	1.07644	1.04418	1.04316	1.05924	1.06915	1.08373	1.09038	1.07636	1.06723	1.0628	1.05697	1.05847	1.05604	1.05687	1.06074	1.05659	1.05724	1.05086	1.05657	1.06691	1.07944	1.09936	1.11528	1.12982	1.12482	1.11392	1.09778	1.07445	1.05626	1.04114	1.03909	1.03684	1.03631	1.03699
	0.988687	1.00916	1.02064	1.02607	1.02307	1.03559	1.03445	1.04377	1.02272	1.02439	1.03479	1.03556	1.04012	1.02523	1.0137	1.00153	1.00098	0.994965	0.990001	0.984094	0.981448	0.982032	0.982534	0.984678	0.993324	0.993073	0.99696	0.996646	0.994521	0.99247	0.99604	0.998302	1.00381	1.00713	1.01571	1.06166	1.01599	1.00245	0.992936	0.989933	0.983992	0.985734	0.986301	0.991372	0.993298	0.996641	0.999945	1.0098	1.01691
	1.02156	1.02692	1.0335	1.04154	1.04901	1.05388	1.05797	1.04118	1.04413	1.03784	1.03405	1.02481	1.01428	1.00032	0.994681	0.987313	0.981504	0.977491	0.975094	0.972075	0.974407	0.972317	0.973673	0.971761	0.96949	0.971394	0.969966	0.974288	0.974098	0.976601	0.97655	0.980683	0.983085	0.985086	0.98619	0.987167	0.991264	0.996127	1.00244	1.01069	1.04073	1.0457	1.02615	1.01489	1.01649	1.01518	1.01719	1.01603	1.01787
	0.992806	0.99166	0.992006	0.99302	0.993951	0.992663	0.991818	1.02379	0.999542	0.998499	0.999447	1.00098	1.00729	1.01617	1.01951	1.02255	1.02461	1.0004	0.98893	0.981424	0.976849	0.974795	0.973922	0.973605	0.975519	0.978052	0.982679	0.990592	0.999566	1.01138	1.01147	1.00303	0.996074	0.986327	0.9795	0.975698	0.97137	0.967862	0.967224	0.96723	0.968329	0.9704	0.974769	0.98014	0.983681	0.989926	0.99737	1.0091	1.02333
	0.948289	0.950797	0.953012	0.956338	0.959422	0.96397	0.968249	0.973671	0.997608	1.00438	1.00624	1.01145	1.00775	1.00797	1.01277	1.02005	1.02742	1.01548	1.00894	1.00833	1.00142	0.995703	0.9898	0.986311	0.982963	0.982163	0.983126	0.984004	0.986368	0.990231	0.993493	0.997157	1.00222	1.00963	1.02043	1.03336	1.04188	1.05457	1.06347	1.07504	1.09669	1.06657	1.05406	1.04521	1.04037	1.03819	1.03823	1.03898	1.04334
	1.07167	1.06509	1.05469	1.0477	1.05273	1.04302	1.02782	1.01065	1.0086	1.00452	1.00119	0.997139	0.995878	0.99389	0.99235	0.9917	0.993006	0.994127	0.992517	0.99645	1.00474	1.01794	1.03407	1.04301	1.03556	1.02934	1.02132	1.01456	1.00734	1.00217	0.992657	0.987693	0.983236	0.984108	0.986107	0.986175	0.987143	0.992389	0.998342	1.00874	1.01003	1.00072	0.995002	0.992709	0.99061	0.989391	0.987505	0.986349	0.985399
	1.04467	1.03107	1.03049	1.02405	1.0224	1.01473	1.00952	1.01526	1.00021	0.990502	0.987713	0.986086	0.989759	0.988312	0.98738	0.986679	0.988271	0.996177	1.00916	1.0255	1.04105	1.04692	1.05986	1.04357	1.03118	1.02677	1.02501	1.02469	1.0218	1.01887	1.01961	1.01207	1.00109	0.996501	1.00089	1.00305	0.995156	0.993666	0.997959	1.00518	1.01555	1.02699	1.04453	1.06617	1.07256	1.0776	1.09042	1.0932	1.07863
	0.981735	0.983707	0.994719	1.01284	1.02254	1.01309	0.999877	0.97567	0.977448	0.981818	0.986793	0.99199	0.995451	0.996785	0.988579	0.988511	0.992092	0.993628	0.991192	0.996214	0.993346	0.987208	0.978707	0.979771	0.981976	0.9811	0.983478	0.989994	0.999113	1.00974	1.01759	1.032	1.04696	1.06354	1.073	1.0717	1.06769	1.06918	1.06821	1.06756	1.06642	1.05874	1.0505	1.05144	1.05535	1.05258	1.05387	1.05208	1.05165
	1.06553	1.05357	1.05839	1.06913	1.05713	1.03857	1.03914	1.04933	1.07132	1.06322	1.04396	1.03143	1.0186	1.01354	1.01827	1.01619	1.00872	0.997512	0.989644	0.984563	0.983081	0.982209	0.980093	0.979947	0.981021	0.98544	0.991936	0.992268	0.99371	0.996457	1.0027	0.999858	0.998046	1.01179	1.02879	1.0367	1.047	1.04505	1.02894	1.02701	1.02948	1.03354	1.03447	1.0347	1.03244	1.04066	1.0445	1.04446	1.04796
	1.04359	1.04548	1.05949	1.08477	1.09856	1.12072	1.10515	1.11616	1.10461	1.10434	1.09268	1.07999	1.06321	1.04953	1.0363	1.02583	1.02005	1.01934	1.01547	1.00222	0.994376	0.997415	1.00638	1.00689	1.00316	1.00334	1.01743	1.03869	1.0572	1.06634	1.09576	1.08438	1.05278	1.05089	1.04089	1.03746	1.02319	1.01538	1.01457	1.01912	1.01806	1.00933	1.00813	1.01127	1.02501	1.02865	1.02171	1.01689	1.0187
	1.02381	1.02896	1.02979	1.01993	1.02723	1.03037	1.02401	1.00726	1.0199	1.03386	1.03483	1.01941	1.02513	1.03295	1.03604	1.02597	1.04024	1.03681	1.00083	0.999657	1.00392	1.00475	1.00031	0.998596	1.01152	1.02111	1.02608	1.02719	1.0442	1.05812	1.05826	1.06207	1.08363	1.09859	1.09488	1.09603	1.10829	1.11961	1.12526	1.10744	1.09776	1.08149	1.08029	1.0972	1.05995	1.03227	1.03189	1.01947	0.995004
	1.06537	1.0559	1.06254	1.0819	1.11852	1.10075	1.07242	1.07731	1.11633	1.08037	1.05104	1.04127	1.03558	1.02596	1.01089	0.996783	0.995246	0.992918	0.987324	0.979447	0.982056	0.985593	0.981772	0.987358	0.986866	0.995205	0.996886	0.998123	1.00164	1.00849	1.00427	1.00368	1.00996	1.01511	1.01221	1.00428	1.01059	1.02422	1.01586	1.00581	1.01439	1.0253	1.02777	1.01176	1.03309	1.01124	0.997926	0.997178	0.995508
	1.01596	1.04346	1.05608	1.05398	1.08744	1.11455	1.08548	1.13184	1.10462	1.06735	1.06186	1.0879	1.06535	1.048	1.07643	1.07966	1.0536	1.04419	1.03475	1.04226	1.0331	1.01886	1.01141	1.01304	1.01948	1.00381	1.00755	1.00555	0.997004	1.00288	0.991645	0.994207	0.99092	0.973571	0.970922	0.975815	0.963404	0.954875	0.962062	0.974896	0.961204	0.955787	0.969933	0.988837	0.984318	0.985446	0.983372	0.97249	0.975414
	0.964501	0.961355	0.973145	0.974154	0.98104	0.997302	1.0069	0.973342	0.989337	1.01519	0.992919	0.998622	1.04209	1.00952	1.00451	1.07646	1.01794	1.00721	1.03534	1.03097	1.0129	1.01888	1.02278	1.02847	1.00233	1.00392	1.00445	0.995602	0.999215	1.00188	1.00373	1.01039	1.00982	1.00568	1.02136	1.01505	0.985546	0.999063	0.977102	0.965664	0.985398	0.966176	0.952351	0.972607	0.971671	0.958636	0.971953	0.983552	0.977058
	0.967001	0.964974	0.961599	0.973398	0.974842	0.973309	0.987381	0.992385	1.00321	1.02962	1.03952	1.05216	1.09749	1.07489	1.05612	1.05197	1.03409	1.025	1.01134	1.00611	1.0026	0.996096	0.991505	0.989328	0.984941	0.992509	0.991536	0.982748	0.993603	0.996221	0.984935	0.994446	1.01034	0.988434	0.997852	1.00387	0.988732	0.989693	0.990351	0.981868	0.982489	0.98422	0.983234	0.984517	0.993445	1.01527	1.00485	0.995982	1.01819
	0.973065	0.980653	0.981226	0.994203	0.992518	0.985003	1.00194	0.966878	0.982236	0.973592	0.966048	0.980622	0.967729	0.964192	0.982245	0.969056	0.965354	0.990854	0.98383	0.975034	0.997667	1.00043	0.989047	1.02437	1.00995	1.02269	1.0576	1.03097	1.06001	1.04912	1.05045	1.06768	1.04796	1.03421	1.03096	1.0083	0.996039	0.987098	0.973875	0.971427	0.958724	0.955937	0.956076	0.946149	0.948008	0.950191	0.948376	0.955322	0.957485
	0.953338	0.966219	0.96873	0.967985	0.984604	0.974693	0.968882	0.980606	0.982932	0.98064	0.995321	0.98817	0.993391	1.0075	0.992427	1.01687	0.999132	1.00375	1.00221	0.998192	1.00342	1.00233	1.00521	1.01261	1.01482	1.01881	1.02468	1.0238	1.02538	1.02807	1.01292	1.01894	1.00832	0.996026	1.00691	0.994078	0.981764	1.00271	0.98926	0.981999	1.00409	0.976291	0.975793	1.00938	0.976182	0.976802	0.991852	0.979866	0.981006
	1.01822	1.01465	1.00104	1.02831	1.00818	1.02585	1.03372	0.997227	1.04234	1.02697	1.01688	1.05576	1.01521	1.0414	1.04541	1.02192	1.07375	1.0206	1.05432	1.04602	1.02921	1.06184	1.02391	1.04311	1.03446	1.02122	1.04913	1.01983	1.0421	1.03813	1.02108	1.04789	1.0062	1.02535	0.997548	0.98744	0.998653	0.968837	0.985826	0.970534	0.964005	0.967565	0.952552	0.965864	0.954615	0.95455	0.959023	0.952433	0.961919
	1.01672	1.00467	1.04646	1.00682	1.0186	1.02388	1.00215	1.03394	1.0063	1.01124	1.02869	0.99726	1.03053	1.00613	1.01727	1.03374	1.00908	1.02984	1.00925	1.01643	1.01488	1.01216	1.02385	1.01148	1.01477	1.02088	1.005	1.03168	1.0092	1.04742	1.02531	1.00743	1.04764	1.01675	1.02385	1.02764	1.01397	1.01707	1.01599	1.0031	1.00018	1.0103	0.988056	0.980974	0.975885	0.97427	0.969868	0.965797	0.964487
	1.03545	1.03397	1.03966	1.04526	1.03804	1.04022	1.03997	1.02338	1.04815	1.01708	1.02275	1.00962	1.01239	1.02379	1.00448	1.01065	1.00988	1.00774	1.02068	1.00485	1.04781	1.00816	1.02815	1.01031	1.01182	1.01677	1.00647	1.03634	0.999628	1.02639	1.00478	1.01388	1.03567	1.00944	1.04914	1.01173	1.07918	1.02568	1.02422	1.01388	1.00864	1.02392	1.00243	1.04548	1.00936	1.04054	1.04104	1.04385	1.01738
	1.07919	1.05433	1.07296	1.0698	1.07164	1.11357	1.07243	1.09732	1.05907	1.07078	1.05249	1.05567	1.02771	1.03769	1.0132	1.02648	1.01012	1.0188	1.00992	1.01005	1.01627	1.00968	1.03126	1.01864	1.04093	1.03501	1.05811	1.05771	1.08346	1.0872	1.07755	1.08363	1.05912	1.07041	1.03489	1.04934	1.0233	1.02873	1.0155	1.01414	1.01545	1.0039	1.0158	0.993393	1.00609	0.983771	0.995901	0.980238	0.989982
	0.970852	1.00935	0.980668	1.02799	0.991476	1.02962	1.00603	1.01643	1.02277	1.02707	1.02179	1.03047	1.01882	1.02356	1.02249	1.02492	1.03229	1.02593	1.03697	1.03026	1.03317	1.04646	1.04143	1.07715	1.05662	1.05181	1.03034	1.03907	1.03112	1.04641	1.04718	1.07256	1.06527	1.08021	1.05923	1.07349	1.06683	1.0517	1.05665	1.03144	1.03564	1.01732	1.02266	1.01902	1.01836	1.0228	1.00911	1.01843	1.01001
	1.0367	1.02433	1.06274	1.0663	1.06952	1.04802	1.04321	1.04673	1.03092	1.01823	1.02278	1.00993	1.02595	1.00635	1.03156	1.00829	1.02926	1.00693	1.03528	1.02199	1.03128	1.03855	1.01181	1.02936	1.00544	1.00889	1.00474	0.999961	1.00796	0.995461	1.01157	0.992232	1.01062	0.989746	1.01263	0.986396	1.01577	0.986378	1.02316	0.986728	0.986855	0.980599	0.966958	0.971554	0.954855	0.960798	0.947703	0.952853	0.945766
	1.03602	1.04048	1.03834	1.03666	1.03065	1.02669	1.02553	1.01003	1.01799	1.00804	1.01164	0.99944	1.00067	0.998212	0.989391	0.997701	0.987991	0.999616	0.984038	1.00412	0.990281	1.01185	0.995553	1.00914	1.00301	1.01184	1.00731	0.999931	0.993353	0.983336	0.974872	0.977588	0.967094	0.969442	0.968233	0.967475	0.982547	0.959636	0.963673	0.949491	0.945004	0.93983	0.937286	0.933419	0.933767	0.932639	0.937782	0.938508	0.949268
	1.04803	1.05483	1.06968	1.04213	1.04515	1.04358	1.04296	1.03725	1.0664	1.07031	1.07599	1.07174	1.03982	1.08581	1.03969	1.06001	1.05048	1.04239	1.05974	1.06249	1.0696	1.05675	1.05003	1.02635	1.00876	1.00735	0.994138	1.00612	0.995382	1.00611	0.994553	0.982357	0.982118	0.968788	0.97264	0.97258	0.966354	0.977269	0.966756	0.968938	0.971772	0.969806	0.981913	0.983655	0.99733	1.00368	1.0142	1.01201	1.02353
	0.983236	0.962063	0.992058	0.970233	0.996163	0.995802	0.98856	1.00959	1.00362	1.01181	1.02996	1.00115	1.01838	1.00512	1.0115	1.02244	1.00092	1.01856	1.0107	1.01233	1.01948	1.01522	1.02545	1.02711	1.01593	1.02774	0.999851	1.00705	0.999619	0.992001	1.00341	0.992608	1.0018	0.997135	0.99814	1.00666	0.997328	1.02066	1.00213	1.0254	1.02187	1.02555	1.06349	1.04084	1.0966	1.07351	1.11368	1.11964	1.12496
	1.04038	1.00333	0.999595	1.00778	0.989948	0.995293	0.989256	0.96308	0.97427	0.965784	0.960126	0.96597	0.951675	0.964465	0.965053	0.960747	0.982408	0.967529	0.99137	0.992209	0.994999	1.02398	1.00263	1.02595	1.03072	1.02373	1.04946	1.04528	1.04473	1.06782	1.0513	1.06192	1.06866	1.06776	1.06585	1.07884	1.07549	1.08109	1.07553	1.07418	1.05948	1.0496	1.03774	1.02451	1.01652	1.00862	1.00723	1.00243	0.998548
	0.983732	0.988811	0.991139	0.98005	0.98571	0.98598	0.977847	0.986888	0.987896	0.987767	1.0088	0.992296	0.99998	1.01861	1.00277	1.02066	1.03184	1.02117	1.03706	1.05062	1.0456	1.06638	1.05103	1.04006	1.05345	1.04014	1.03484	1.02964	1.03458	1.03163	1.03594	1.02705	1.03459	1.02318	1.02134	1.02421	1.01774	1.02041	1.01924	1.02327	1.02823	1.02373	1.03177	1.04366	1.04657	1.04734	1.05895	1.06483	1.11022
	1.03211	1.04669	1.03343	1.03821	1.03287	1.01838	1.03372	1.00245	1.02018	1.02224	1.00679	1.01617	1.0088	1.0081	1.01225	1.00855	1.01243	1.01217	1.02339	1.03033	1.02631	1.03896	1.05817	1.04474	1.06573	1.06038	1.0457	1.07247	1.04928	1.03584	1.04487	1.03499	1.03036	1.05457	1.04681	1.03678	1.06389	1.06434	1.05264	1.0679	1.0697	1.063	1.05489	1.06206	1.08024	1.03928	1.04	1.05146	1.02263
	1.05764	1.05521	1.04042	1.02109	1.05379	1.02732	1.01221	1.06277	1.02672	1.01335	1.02503	1.0228	1.01677	1.02852	1.04999	1.02625	1.027	1.02324	1.04527	1.0247	1.01913	1.02366	1.02484	1.01907	1.01227	1.01741	1.01623	1.01181	1.01219	1.00716	1.00931	1.03659	1.01431	1.01211	1.01516	1.06353	1.01523	1.01234	1.02404	1.03344	1.02442	1.03493	1.05797	1.0521	1.06937	1.0632	1.06463	1.0448	1.06345
	0.985928	0.989283	0.984833	0.984073	0.988839	0.987102	0.986589	0.986599	0.992303	0.990601	0.99221	0.989899	0.983711	0.991578	0.994368	0.985461	0.993499	1.0063	0.999288	1.00945	1.02095	1.03266	1.04139	1.05264	1.06913	1.09789	1.09941	1.10952	1.13911	1.1191	1.11951	1.12333	1.12008	1.14054	1.11102	1.09259	1.11882	1.0927	1.04816	1.04539	1.03532	1.00896	1.00884	1.01266	0.993575	0.988418	0.997657	0.980816	0.971736
	0.981712	0.981176	0.990068	0.997665	0.985497	0.995322	1.00933	1.00421	1.02875	1.01317	0.997326	1.00762	1.01684	1.00697	1.00925	1.0334	1.0268	1.02661	1.03621	1.03952	1.03785	1.03542	1.03872	1.03656	1.04267	1.03368	1.03592	1.03834	1.03283	1.03327	1.04252	1.0487	1.05269	1.06082	1.04996	1.04405	1.03532	1.0264	1.0177	1.01843	1.00473	0.996617	0.989294	0.990196	0.981975	0.973458	0.98102	0.978421	0.975532
	0.989627	0.990738	0.98508	0.980137	0.984868	0.990008	0.980731	0.978909	0.990016	0.996927	0.991304	0.990588	1.00164	1.01147	1.00851	1.00851	1.01987	1.03922	1.03211	1.02715	1.0447	1.05116	1.03393	1.03691	1.05502	1.05087	1.04063	1.0521	1.05931	1.06661	1.06165	1.04324	1.04403	1.05381	1.05278	1.02496	1.02659	1.02138	1.00323	0.989962	0.990028	0.991822	0.982141	0.972643	0.978997	0.988358	0.982019	0.981499	0.992304
	1.02237	1.03252	1.04709	1.0538	1.07054	1.09094	1.06816	1.05489	1.06311	1.07776	1.05428	1.05725	1.04399	1.03144	1.02943	1.02736	1.02909	1.03289	1.02939	1.03274	1.03543	1.02385	1.02933	1.02527	1.01653	1.01663	1.02134	1.0237	1.03305	1.02553	1.02041	0.999117	0.995105	0.989457	0.988488	0.975316	0.961564	0.964703	0.965716	0.95952	0.952758	0.947678	0.952819	0.959044	0.953247	0.952245	0.963238	0.971362	0.976266
	1.02134	1.05565	1.06243	1.06594	1.06551	1.03049	1.03736	1.00112	1.02015	1.02933	1.02876	1.0364	1.05021	1.05358	1.05893	1.05414	1.06325	1.08567	1.07392	1.05619	1.04924	1.02459	1.01037	1.00672	1.01205	1.01297	0.992201	0.989056	0.990685	0.998628	1.0032	1.00018	1.00301	1.00402	0.999575	0.995285	0.992356	0.985041	0.973923	0.978922	0.972501	0.968276	0.960991	0.952428	0.96262	0.978497	0.973084	0.975776	0.983648
	1.01015	1.00927	1.00388	1.01211	1.01136	1.00785	1.00953	1.00879	1.03804	1.04152	1.03883	1.03848	1.04429	1.05916	1.09343	1.07321	1.07676	1.08229	1.07159	1.0734	1.05611	1.04759	1.03582	1.02834	1.02353	1.0184	1.01692	1.01449	1.00877	1.00506	0.999078	1.00996	0.997362	0.995413	0.986522	0.991039	0.984181	0.978152	0.981729	0.977047	0.98086	0.986729	0.985499	0.997258	0.996059	1.00731	1.01288	1.03101	1.00715
	1.05408	1.03484	1.03472	1.02232	1.02711	1.02426	1.03382	1.03493	1.03564	1.03807	1.01912	1.03537	1.0374	1.0585	1.06096	1.06876	1.07928	1.05197	1.04033	1.03117	1.0325	1.0204	1.04648	1.01434	0.9971	0.996501	0.986866	0.98619	0.974192	0.967798	0.968751	0.963758	0.971001	0.963654	0.970376	0.967619	0.97366	0.983078	0.989515	0.999379	0.995639	0.986269	0.977604	0.974345	0.968807	0.964026	0.963933	0.962811	0.967582
	0.969663	0.97552	0.968028	0.969795	0.966011	0.962447	0.959084	0.971858	0.959322	0.960471	0.969535	0.969676	0.981688	0.975002	0.982585	0.979002	0.989174	0.986722	1.00091	1.00923	1.0018	1.0092	0.988817	0.996677	0.992268	1.00482	1.00411	1.00771	1.01043	1.00985	1.01166	1.01681	1.0234	1.04028	1.02749	1.0295	1.014	1.01841	1.01042	1.01821	1.01278	1.02712	1.00491	0.997998	0.990749	0.991303	0.990294	0.990522	0.993394
	0.970479	0.972087	0.976448	0.985073	0.99092	0.993526	1.0013	0.987727	0.988724	0.981221	0.969771	0.967961	0.960279	0.96443	0.962736	0.967428	0.969373	0.97066	0.972024	0.972224	0.981549	0.985726	1.00321	1.01031	1.0242	1.02906	1.02806	1.03601	1.03657	1.09161	1.04445	1.0349	1.02916	1.02408	1.02811	1.02082	1.02839	1.02031	1.02321	1.00633	1.00366	0.999496	1.00155	1.00462	1.01215	1.01879	1.02781	1.02398	1.02369
	0.96644	0.975849	0.983212	0.989932	1.00338	1.00994	1.02105	1.02333	1.03519	1.03522	1.03409	1.03373	1.03127	1.02657	1.0315	1.03367	1.0387	1.04202	1.04456	1.03234	1.03002	1.02613	1.02321	1.02223	1.01812	1.01692	1.01576	1.01974	1.01366	1.02072	1.01455	1.01834	1.00846	1.00766	0.997602	0.999376	0.993658	0.993168	0.989796	0.992557	0.987747	0.98365	0.986261	0.980045	0.979133	0.975822	0.973108	0.975394	0.974753
	1.009	1.0144	1.0043	1.01227	1.00742	1.01938	1.03129	0.996633	1.00487	1.00845	1.01207	1.01509	1.03045	1.03951	1.05762	1.0773	1.07669	1.06019	1.05519	1.04688	1.04959	1.04671	1.04879	1.05288	1.05137	1.05298	1.04976	1.05387	1.04329	1.04929	1.03674	1.04163	1.02908	1.02851	1.01515	1.01327	1.0059	1.00703	1.00421	1.00585	1.00651	1.01014	1.01264	1.01222	1.01685	1.01804	1.02141	1.05227	1.02847
	0.980485	0.976515	0.979048	0.974422	0.981435	0.976225	0.979275	0.990419	0.986101	0.984787	0.98623	0.990799	0.988639	1.00156	0.998478	1.01296	1.00447	1.01476	1.00258	1.01761	1.01183	1.02908	1.03311	1.03626	1.03549	1.02552	1.02463	1.0142	1.01586	1.01128	1.01324	1.01456	1.01176	1.01647	1.01674	1.02373	1.03091	1.04142	1.05652	1.06491	1.07767	1.09017	1.09392	1.11413	1.1108	1.10547	1.08507	1.09162	1.07733
	0.999942	1.00371	1.00588	1.00616	1.00674	1.01074	1.00908	1.00851	1.01235	1.02164	1.02279	1.02586	1.02782	1.0302	1.02491	1.01643	1.01568	1.00396	1.00799	0.997558	1.00514	1.00243	1.00073	1.00605	0.999688	1.01031	1.00362	1.00742	0.998259	0.996976	0.989949	0.98359	0.985111	0.978011	0.983616	0.977966	0.982162	0.985655	0.989896	1.00345	1.00448	1.02119	1.0206	1.01279	1.01469	1.0084	1.01288	1.01799	1.03676
	1.00519	1.0066	1.00067	1.01037	1.01562	1.03651	1.01747	1.00741	0.999717	0.993758	0.990654	0.991983	0.987964	0.994127	0.989974	0.998417	0.998158	1.00232	0.997213	1.00337	0.990654	0.985017	0.981604	0.978998	0.972119	0.973816	0.970724	0.974908	0.975619	0.971087	0.971711	0.968834	0.967206	0.970941	0.965345	0.973626	0.971237	0.975269	0.978743	0.979079	0.990348	0.988366	0.998615	1.01036	1.01837	1.03982	1.0819	1.0993	1.05768
	1.04936	1.05631	1.06305	1.07457	1.06585	1.04098	1.04288	1.01475	1.00648	1.00512	0.991577	0.986809	0.987868	0.97967	0.987781	0.984205	0.985026	0.996044	0.989806	0.993169	0.990948	0.984884	0.994766	0.992976	1.0019	1.01162	1.01058	1.03236	1.0231	1.03079	1.04113	1.03554	1.03823	1.03489	1.03335	1.05285	1.0358	1.05588	1.02275	1.01411	1.00692	0.990019	0.977952	0.967825	0.960846	0.954863	0.951567	0.947032	0.947841
	1.03336	1.04194	1.06105	1.07423	1.05242	1.05973	1.03113	1.04784	1.02667	1.0154	1.01886	1.00764	1.00283	1.00592	0.995939	1.00104	1.0034	0.997764	1.01119	1.01439	1.02545	1.04664	1.0256	1.03299	1.02511	1.02428	1.02785	1.03009	1.02928	1.02191	1.02063	1.01753	1.014	1.0126	1.01977	1.01293	1.0132	1.0125	1.00147	1.01095	1.00063	0.994349	0.995748	0.994164	0.98262	0.987836	0.985462	0.981804	0.986373
	1.04772	1.05007	1.05369	1.04693	1.04721	1.0657	1.05877	1.04893	1.07002	1.06582	1.06966	1.07313	1.0746	1.06493	1.06992	1.05704	1.05153	1.05369	1.04846	1.04846	1.04642	1.04053	1.03078	1.02766	1.01748	1.01061	1.01311	1.0051	1.00059	1.00326	0.995199	0.987904	0.992141	0.986562	0.98177	0.987794	0.988079	0.987193	1.0018	0.997851	1.00964	1.00941	1.00444	1.00538	1.00815	1.00891	1.01537	1.00826	1.00851
	1.04638	1.04619	1.05615	1.04703	1.04412	1.04824	1.04057	1.03809	1.06414	1.06652	1.05956	1.06908	1.0736	1.0652	1.06802	1.07749	1.08401	1.05998	1.05954	1.03609	1.03379	1.03643	1.02317	1.01466	1.02321	1.02343	1.00819	1.00313	1.00712	0.996426	0.987916	0.99061	0.978467	0.974372	0.979223	0.98224	0.975988	0.979439	0.987263	0.984699	0.985562	1.00143	1.01228	1.01619	1.01763	1.02527	1.02802	1.02521	1.02117
	1.08849	1.08442	1.09213	1.07683	1.07416	1.09686	1.11031	1.08465	1.06493	1.06373	1.06036	1.05301	1.05108	1.06363	1.06376	1.05234	1.04482	1.04766	1.05621	1.03961	1.01916	1.01016	1.01278	1.00863	1.00149	1.00603	0.999968	0.991267	0.983526	0.981966	0.977299	0.970464	0.96923	0.967662	0.961742	0.956721	0.955097	0.951178	0.94751	0.94657	0.950384	0.949248	0.948703	0.953628	0.953873	0.952786	0.953747	0.956356	0.966406
	0.98383	0.9866	0.993366	1.00465	1.01132	1.01477	1.03078	1.01538	1.03992	1.03532	1.02846	1.02452	1.02129	1.01423	1.02242	1.02804	1.02237	1.01003	1.00946	1.01026	1.01096	1.00911	1.00038	1.00022	1.00538	1.00272	1.00872	1.00707	1.0061	1.00572	1.00323	1.00331	1.00517	1.00186	0.994317	0.988418	0.992417	0.983477	0.979657	0.978929	0.97421	0.974863	0.968631	0.965947	0.968338	0.971751	0.980434	0.987733	0.984695
	0.92951	0.931203	0.934692	0.933643	0.936842	0.94319	0.947862	0.955571	0.961262	0.973096	0.974722	0.969688	0.977856	0.994831	0.999493	0.993821	0.99472	1.00989	1.02276	1.0342	1.03015	1.047	1.08437	1.08756	1.12267	1.1122	1.08892	1.06677	1.05596	1.053	1.0557	1.05416	1.03917	1.02867	1.02105	1.01956	1.02099	1.02695	1.0199	1.01387	1.0244	1.02777	1.04407	1.06318	1.05506	1.04998	1.05065	1.04114	1.03754
	0.953021	0.960074	0.965936	0.966932	0.96377	0.970598	0.988122	0.981785	0.983877	0.977052	0.980561	0.988429	0.989203	0.995379	0.997183	1.00173	1.00902	1.01366	1.01336	1.0149	1.03742	1.03462	1.00895	1.01144	1.03322	1.03981	1.02515	1.01771	1.02635	1.03628	1.04255	1.03962	1.02504	1.04403	1.03937	1.01884	1.00681	1.01619	1.02422	1.02461	1.01923	1.0212	1.0012	1.00705	1.00651	0.991287	0.97699	0.977621	0.97734
	1.03257	1.03075	1.0486	1.0639	1.05533	1.04983	1.06389	1.05742	1.07239	1.06261	1.05526	1.04265	1.03807	1.02761	1.02166	1.02089	1.01885	1.00836	1.00051	1.01157	1.04151	1.02359	1.00019	1.00356	1.03649	1.02481	1.01565	1.00671	1.01273	1.01803	0.995919	1.00578	1.01286	1.00798	0.99065	0.979227	0.982252	0.981862	0.971236	0.959319	0.956596	0.960865	0.962051	0.957916	0.96097	0.971316	0.991204	0.972225	0.95883
	0.998213	0.994962	1.00437	0.99628	0.993259	1.01297	1.02282	1.00611	1.01347	1.03253	1.02824	1.0133	1.02026	1.04891	1.02121	1.01503	1.03733	1.02157	1.01127	1.01945	1.02404	1.01752	0.995612	0.994951	1.0182	1.01193	0.998799	0.999154	1.00016	0.989188	0.976988	0.980744	0.982194	0.975529	0.969527	0.964595	0.962839	0.959431	0.955881	0.955243	0.957354	0.951633	0.945087	0.946638	0.952933	0.954383	0.954331	0.959949	0.96324
	0.941425	0.953237	0.970105	0.966426	0.967318	0.97834	0.989609	0.971797	0.990419	1.02466	1.01575	1.01102	1.00905	1.00334	1.00644	1.01832	1.02193	1.01805	1.02851	1.03878	1.02191	1.01413	1.04255	1.03373	1.02326	1.01637	1.02003	1.01522	1.01815	1.02657	1.03224	1.00813	1.01109	1.04145	1.03042	1.02139	1.01829	1.02398	1.03013	1.00674	0.99423	0.996514	0.98902	0.98101	0.983547	0.982934	0.972608	0.975919	0.984053
	0.999951	0.994386	0.99426	0.993139	0.990854	0.988308	0.992619	1.00285	0.996421	0.999593	0.990549	0.985377	0.993674	0.98891	0.984167	1.00365	0.996971	0.986369	0.996115	0.996421	0.980339	0.993506	1.00146	0.988043	0.99842	1.00822	0.986691	0.988726	0.994161	0.980811	0.989688	1.00024	0.983197	0.981515	0.996473	0.98813	0.988788	1.00294	0.995549	0.993975	1.00561	0.997701	0.99838	1.00695	0.999071	0.996154	1.00854	1.00505	1.00289
	1.01759	1.01964	1.03219	1.04428	1.04719	1.05924	1.05902	1.0425	1.06154	1.05444	1.05015	1.07421	1.06547	1.0487	1.02417	1.01118	1.0073	0.99535	0.995933	0.992458	0.983734	0.98599	0.97464	0.9714	0.97397	0.970516	0.978827	0.983897	0.985212	0.993798	0.995489	0.989727	0.985532	0.986484	0.982785	0.984606	0.986368	0.982675	0.982235	0.984908	0.9883	0.986526	0.982927	0.989492	0.993644	0.995146	0.992149	0.992986	1.00266
	1.005	1.01957	1.02315	1.03727	1.04058	1.03476	1.04962	1.05588	1.06066	1.08755	1.07403	1.10327	1.0683	1.06842	1.05637	1.04423	1.05224	1.03335	1.0277	1.0364	1.02054	1.01552	1.02165	1.0045	1.00294	0.995304	0.98256	0.990234	0.97985	0.977512	0.988183	0.978203	0.987413	1.00508	0.989789	0.991375	1.00327	0.990627	0.995846	1.00382	0.996309	1.00416	1.01816	1.00817	1.00917	1.02583	1.00866	1.01498	1.02571
	1.0072	1.0012	1.0209	1.01308	1.01121	1.03541	1.0109	1.04682	1.04057	1.0292	1.04788	1.02217	1.03181	1.03742	1.01915	1.03749	1.02985	1.02613	1.04	1.01995	1.03136	1.02718	1.00479	1.01643	1.01322	1.01686	1.0421	1.04089	1.03045	1.03158	1.00843	1.01158	0.996926	1.00222	0.995624	0.990146	0.972533	0.977233	0.975025	0.97676	0.988236	0.983274	0.996405	1.00475	1.00816	1.02365	1.01886	1.02997	1.04987
	1.00263	1.0059	1.0057	1.00625	1.00852	1.0063	1.00898	1.00592	1.00886	1.00845	1.00804	1.00977	1.00735	1.00997	1.00785	1.00855	1.00882	1.00721	1.009	1.00637	1.00763	1.00551	1.00549	1.00572	1.00291	1.00461	1.00168	1.00241	1.00083	0.999415	1.00015	0.997701	0.99927	0.996862	0.997887	0.997478	0.996988	0.998898	0.997652	0.99981	0.999445	1.00063	1.00211	1.00133	1.00343	1.00178	1.00341	1.00221	1.00185
	1.00473	1.00429	1.00583	1.00612	1.00557	1.00717	1.00602	1.00857	1.00639	1.00683	1.00739	1.00664	1.00829	1.00695	1.00816	1.00783	1.00738	1.00824	1.00678	1.00785	1.00656	1.00692	1.00625	1.0051	1.00582	1.00391	1.00451	1.00322	1.00282	1.00283	1.00115	1.00169	0.999849	1.00026	0.999167	0.99861	0.998779	0.997216	0.997904	0.996777	0.99692	0.996587	0.99568	0.996423	0.995359	0.99623	0.995526	0.995817	0.996108
	1.0022	1.00277	0.999399	0.997434	0.99989	0.996104	1.00066	0.997225	1.00586	1.00822	1.01003	1.01543	1.01394	1.01993	1.01873	1.01999	1.02219	1.01898	1.02184	1.01825	1.01878	1.01668	1.01518	1.01579	1.01171	1.01318	1.00948	1.0099	1.00821	1.00558	1.00678	1.00247	1.00449	1.00083	1.00104	1.0009	0.997609	1.00065	0.996877	0.997475	0.996663	0.99471	0.996951	0.993322	0.994316	0.992189	0.992034	0.991756	0.990809
	1.04212	1.04674	1.03209	1.04347	1.03212	1.04853	1.03433	1.05181	1.08879	1.07662	1.05555	1.0586	1.04301	1.04629	1.04938	1.04131	1.06524	1.06383	1.04158	1.04338	1.02831	1.02214	1.02037	1.01203	1.01312	1.00895	1.01111	1.00949	1.01788	1.01355	1.01555	1.00939	0.996929	0.993948	0.980975	0.98359	0.978325	0.975107	1.00246	0.978029	0.966344	0.978102	0.966825	0.97238	0.977842	0.983397	0.993621	0.996683	1.01033
	1.06203	1.04012	1.05557	1.03914	1.05296	1.03232	1.04865	1.0461	1.0629	1.04327	1.03964	1.03057	1.02655	1.02093	1.01865	1.01485	1.02111	1.01327	1.02182	1.02023	1.02792	1.03553	1.04214	1.07038	1.0454	1.03956	1.02916	1.02586	1.02204	1.02235	1.01419	1.01308	1.00729	1.00396	1.00217	0.991104	0.98695	0.979992	0.979666	0.977218	0.979885	0.978788	0.977116	0.984359	0.986766	0.992835	0.99836	0.999013	1.00486
	1.00876	1.04218	1.01076	1.03622	1.01368	1.03925	1.0218	1.02801	1.02924	1.04974	1.02661	1.06763	1.02413	1.03205	1.01701	1.02861	1.0195	1.02781	1.01918	1.03153	1.02109	1.03363	1.02061	1.02763	1.02762	1.03485	1.04938	1.04816	1.05972	1.07577	1.05526	1.0545	1.03878	1.03795	1.04296	1.04143	1.04597	1.02211	1.03438	1.01988	1.03785	1.02134	1.03218	1.00728	1.04055	1.0244	1.01677	0.993898	1.01395
	0.962087	0.964464	0.974554	0.985029	1.03029	1.02759	1.03018	1.0738	1.04693	1.08001	1.08241	1.0663	1.08031	1.05546	1.10044	1.0782	1.09172	1.07212	1.07627	1.0494	1.05247	1.04475	1.07456	1.05449	1.05536	1.04076	1.03712	1.02528	1.02277	1.02489	1.02718	1.01275	1.03464	1.00219	1.00338	0.9927	0.992747	0.985038	0.992451	0.990035	0.994718	1.00489	0.980403	1.01374	0.984406	1.00847	0.9915	1.00439	1.0168
	1.0301	1.02451	1.05505	1.03615	1.02667	1.05284	1.01717	1.04362	1.07712	1.07818	1.10388	1.07346	1.08799	1.05892	1.08557	1.08495	1.0726	1.05944	1.07041	1.05523	1.04503	1.04579	1.02452	1.0123	1.01614	1.01314	1.02935	1.01232	1.02101	1.00413	0.997262	1.01588	0.993128	1.02532	0.988594	1.04159	1.00415	1.0076	1.00277	0.98288	1.00507	0.992506	1.03434	1.00421	1.01328	1.00871	1.00339	1.0269	1.02638
	1.03478	1.01431	1.06116	1.04917	1.02649	1.02878	1.0186	1.03123	1.04117	1.01521	1.01722	1.01126	1.01695	1.01984	0.992795	0.990391	0.979086	0.989436	0.996198	0.977525	0.970514	0.959912	0.96536	0.981706	0.972586	0.965159	0.958571	0.958716	0.971241	0.976773	0.976536	0.972707	0.975247	0.974372	0.982067	0.967835	0.972575	0.967871	0.962848	0.963658	0.956074	0.958638	0.960863	0.958894	0.963478	0.964703	0.967835	0.970976	0.968255
	0.95682	0.966015	0.973199	0.968501	0.993648	1.00318	1.00572	1.00604	0.987499	1.00633	1.01359	0.995217	0.993404	0.983566	0.994085	1.01472	1.00908	1.00176	1.00418	1.00111	1.0071	1.01603	0.991751	0.983247	0.986267	0.986796	1.00013	0.983877	0.996314	1.00889	0.997174	0.990284	0.977684	0.986186	0.991645	1.02737	1.00097	0.986108	0.99576	1.01878	1.00139	1.01371	0.997118	1.00121	1.01791	1.01018	1.00525	1.04364	1.0238
	0.968387	0.96411	0.969894	0.987746	0.971832	0.982158	0.991474	1.03568	1.0293	1.01211	1.01887	1.02938	1.01493	1.01231	1.03137	1.03689	1.02893	1.043	1.03675	1.053	1.04504	1.03852	1.04792	1.05064	1.05287	1.04527	1.03659	1.04211	1.04174	1.04878	1.02978	1.03644	1.04534	1.05453	1.04595	1.05259	1.05077	1.03363	1.04696	1.04429	1.06191	1.01949	1.0352	1.01987	0.998077	1.00827	1.00083	0.992994	1.00002
	0.960083	0.974233	0.965955	0.961431	0.961767	0.961717	0.960617	0.957583	0.969741	0.994644	0.987181	0.961066	0.972577	0.981853	0.964097	0.95901	0.967025	0.965025	0.973165	0.968409	0.968046	0.97993	0.985688	0.976969	0.97978	0.986918	0.994955	0.990575	0.982884	0.990331	0.982132	0.984168	0.994258	0.98688	0.990514	0.983462	0.989746	0.996224	0.983568	0.98914	0.995873	0.988393	0.99381	1.00203	0.987927	0.981545	0.983097	0.983561	0.980528
	0.953358	0.952027	0.959654	0.9637	0.965207	0.976915	0.973331	0.986222	1.00542	1.00615	0.993903	1.02204	1.03252	0.993489	1.00958	1.02344	1.01262	1.00559	1.01726	1.03615	1.01901	0.987405	0.982669	0.981249	0.973514	0.96535	0.96427	0.964295	0.956544	0.95612	0.962588	0.958554	0.956617	0.959988	0.964477	0.970191	0.975404	0.964368	0.976015	0.993107	0.989105	0.985431	0.991697	0.989229	0.977699	0.984515	0.985518	0.980018	0.981071
	1.02707	1.05109	1.06366	1.09494	1.04238	1.04836	1.1213	1.03957	1.02202	1.04502	1.03114	0.992364	0.991004	1.00141	0.985452	0.97405	0.986501	0.987467	0.967496	0.976708	0.999103	0.991721	0.986171	1.01458	1.0357	1.03311	1.0363	1.053	1.04002	1.03827	1.01536	1.01522	1.01109	0.997112	0.995484	0.979759	0.97999	0.983064	0.976019	0.968651	0.966431	0.973461	0.973713	0.974618	0.972402	0.977633	0.987952	0.988076	0.993713
	0.976982	0.976866	0.989149	0.995359	0.996132	1.00747	1.03258	1.02925	1.04122	1.04354	1.0389	1.04025	1.02817	1.01844	1.01199	1.00993	1.00206	0.993272	1.00489	1.00488	1.00296	1.00786	1.01042	1.03452	1.01571	1.00519	1.00973	1.00267	0.988289	0.989489	0.991568	0.981458	0.974342	0.977171	0.979952	0.983572	0.976714	0.977021	0.990972	0.987408	0.980199	0.987306	0.986937	0.99112	0.995966	0.994567	0.99444	1.00203	1.0093
	1.02722	1.02888	1.01279	1.02384	1.02589	1.01764	1.01542	1.0208	1.03957	1.04175	1.02116	1.01775	1.02619	1.03788	1.01739	1.0083	0.997411	0.996422	0.993746	0.990621	0.988713	1.00076	1.01769	1.01433	1.04232	0.993933	0.999018	1.01501	1.00475	1.00411	1.0088	1.01309	0.999331	0.989849	0.983519	0.988636	1.00267	1.00093	0.990311	0.983514	1.00378	1.00459	0.980589	0.990916	0.998596	1.00081	1.00372	0.995227	1.00788
	1.02369	1.01637	1.04007	1.01942	1.00384	1.01638	1.01156	1.01782	1.02825	1.01825	1.02333	1.01244	1.00325	1.01458	0.996609	0.986445	0.99284	0.985233	0.966242	0.96821	0.967164	0.962785	0.957832	0.947693	0.951539	0.959737	0.951389	0.948959	0.950437	0.952877	0.961918	0.960341	0.95608	0.965991	0.975097	0.976039	0.985293	0.993392	0.990099	1.01092	0.997854	0.989503	1.00696	0.991684	0.997458	0.999722	0.984261	1.00164	1.01001
	0.986634	0.999129	0.991143	1.00878	1.01791	1.02457	1.01651	1.0366	1.03534	1.00547	1.00803	0.992473	1.00581	1.01572	0.995101	1.00424	0.999747	1.01113	1.03592	1.00673	0.999128	1.00711	1.00622	1.02813	1.02746	0.992695	0.998643	1.0051	0.99365	0.992214	0.985439	0.993196	1.00163	0.990437	0.989918	0.987471	0.997835	1.00907	1.00196	0.99696	0.998555	1.00377	1.02794	1.02474	1.02543	1.04117	1.03362	1.02148	1.00133
	1.01246	1.00525	1.02169	1.0101	1.00422	0.99178	0.982307	0.992647	1.0038	1.00322	0.997839	0.996257	0.999195	1.00556	1.01019	1.0309	1.02086	1.0268	1.02362	1.03565	1.02835	1.04271	1.04919	1.03337	1.04499	1.04545	1.05248	1.04762	1.03799	1.02806	1.01958	1.01452	1.02423	1.00562	1.00747	0.996484	0.995888	0.999645	0.999234	1.00047	0.995899	1.00233	1.00233	0.999136	1.0053	1.01485	1.0125	1.00933	1.01772
	0.979071	0.984561	0.983478	1.00537	0.990828	0.99288	0.999518	1.00009	1.02965	1.03272	1.04262	1.04154	1.0433	1.05573	1.04917	1.05211	1.04289	1.0323	1.02046	1.01683	1.02775	1.02504	1.02513	1.04251	1.04583	1.03383	1.06828	1.0233	1.03971	1.01396	1.00829	1.00464	0.983965	0.998568	0.995766	1.03393	1.00799	0.993423	1.00913	0.976303	0.977839	0.971057	0.975536	0.963663	0.974794	0.965406	0.961783	0.969387	0.963079
	0.978229	0.989204	0.981864	0.995722	0.990635	1.00522	1.00097	1.02133	1.01746	1.04912	1.02217	1.0354	1.02051	1.01982	1.02475	1.01403	1.02262	1.02388	1.03035	1.03981	1.03442	1.05466	1.04515	1.06345	1.0554	1.05837	1.0737	1.04613	1.03415	1.03998	1.02397	1.01028	1.0096	0.996697	0.997525	1.01086	0.994788	0.992883	0.977706	0.97357	0.968888	0.969543	0.969285	0.979819	0.975892	0.981426	0.984396	0.987555	0.992177
	0.992644	1.02423	0.994345	1.00003	1.00632	0.995463	1.00115	1.00234	1.01441	1.01319	1.02371	1.02315	1.02132	1.02288	1.01152	1.01611	1.00405	1.0051	0.99961	0.998835	1.00655	0.995991	0.998608	0.998112	1.00006	1.00275	1.00871	1.00771	1.01281	1.0174	1.00913	1.01543	1.00845	1.02284	1.02156	1.03903	1.02319	1.01722	1.02231	1.01249	1.01609	1.01621	1.01399	0.997153	1.00522	0.999052	1.01545	1.00331	1.0248
	0.995548	1.00225	1.00525	1.0156	1.02194	1.03498	1.04722	1.06576	1.04405	1.04222	1.03075	1.03621	1.02642	1.02994	1.02363	1.02992	1.02631	1.02745	1.03576	1.02959	1.04647	1.02747	1.04093	1.01995	1.03641	1.02449	1.02811	1.02294	1.01143	1.01469	1.00637	1.01205	1.01576	1.01593	1.02984	1.02202	1.0244	1.02003	1.00043	1.00156	0.985481	0.992065	0.982512	0.982222	0.978379	0.97587	0.975264	0.97299	0.969929
	0.98925	0.991361	0.985957	0.998792	0.989756	0.997876	0.996452	1.00458	1.01001	1.01609	1.02223	1.02443	1.03296	1.04226	1.04334	1.04848	1.0522	1.06013	1.0657	1.08132	1.12059	1.10513	1.09845	1.10873	1.08546	1.07954	1.0751	1.07185	1.05651	1.04888	1.03761	1.04187	1.05361	1.03024	1.0204	1.02275	1.00719	1.01224	1.00178	1.00291	1.00276	1.00182	0.998865	1.00277	1.00583	1.00949	1.00847	1.00853	1.01184
	0.986132	0.990875	1.00549	1.00156	1.02613	1.00637	1.0339	1.01756	1.01998	1.02584	1.02138	1.0406	1.02857	1.03369	1.03031	1.03085	1.03751	1.05415	1.04002	1.03342	1.03175	1.01837	1.01949	1.00655	1.01251	1.00601	1.00689	1.00818	1.00039	1.01182	1.00259	1.00927	1.00868	1.00954	1.0124	1.00599	1.00773	0.994834	0.99073	0.987041	0.979704	0.978774	0.977615	0.979003	0.97481	0.975043	0.980219	0.98215	0.987065
	0.958525	0.955711	0.964451	0.962187	0.966121	0.972732	0.972203	0.988014	1.00466	1.00556	1.01378	1.01446	1.02434	1.04144	1.02188	1.02704	1.02199	1.02364	1.01654	1.02299	1.01317	1.01474	1.01795	1.01936	1.02041	1.02302	1.02018	1.01936	1.01796	1.01748	1.0106	1.00959	1.00165	0.998216	0.993869	0.990698	0.989103	0.986826	0.989671	0.986482	0.992462	0.993447	0.991202	1.00846	0.997951	1.01761	1.01016	1.02614	1.01114
	1.00547	1.00951	0.994798	1.00888	0.995456	0.997831	0.993155	0.995186	1.00486	0.993845	0.999688	0.993008	0.993859	0.994746	0.99602	1.00409	1.00674	1.01253	1.02082	1.02702	1.04812	1.02669	1.01272	1.00512	0.999054	0.994814	0.989758	0.989491	0.984759	0.98289	0.982617	0.977226	0.981508	0.980336	0.988892	1.00147	1.01342	1.0209	1.04772	1.01768	1.00123	0.998678	0.988716	0.990689	0.985217	0.984269	0.97618	0.970516	0.963897
	0.994203	0.992956	0.999582	0.996525	1.00286	0.996798	1.00452	1.01532	1.01694	1.02136	1.01616	1.02309	1.02511	1.02922	1.03609	1.05212	1.04846	1.06769	1.07317	1.0803	1.08471	1.09137	1.09269	1.09957	1.08647	1.06751	1.06748	1.06708	1.06018	1.08485	1.07296	1.05504	1.05125	1.03379	1.0255	1.01709	1.00106	1.00143	0.987887	0.984325	0.9784	0.975905	0.976842	0.977655	0.976966	0.98494	0.989737	0.995894	1.01362
	0.992869	0.996461	1.01317	1.0056	1.00518	1.00842	0.998089	1.00612	1.01732	1.02003	1.03242	1.01424	1.01023	1.00249	1.00057	0.997131	0.994164	0.996853	0.990147	0.996466	0.995828	0.996491	0.999295	1.00067	1.00591	1.01273	1.02599	1.02623	1.03712	1.02188	1.03649	1.02554	1.03143	1.02125	1.02875	1.01602	1.01336	1.01327	1.00842	1.01197	1.00123	1.00576	0.995	0.995965	0.992855	0.987554	0.989013	0.982219	0.987381
	0.955564	0.95806	0.961076	0.964739	0.971467	0.974752	0.989492	1.00233	1.01294	1.01199	1.0095	1.00276	1.00941	1.00454	1.0059	1.00652	0.999714	0.993516	0.989091	0.982035	0.980875	0.97633	0.982089	0.98145	0.985491	0.987014	0.988757	0.995637	0.985874	0.983041	0.98294	0.979382	0.992977	0.993919	0.991781	0.998006	0.994435	0.992415	0.997712	1.00104	1.00793	1.00675	1.01063	1.00887	1.00615	1.01272	1.01044	1.01543	0.992329
	0.936467	0.946543	0.951088	0.959325	0.965892	0.975872	0.981371	0.986852	0.970865	0.97274	0.973239	0.97106	0.967026	0.969374	0.967661	0.96598	0.974906	0.975742	0.984153	0.998793	0.992345	1.00763	0.985309	0.986854	0.98407	0.989748	1.00748	1.01706	0.990252	0.97349	0.961408	0.955366	0.945027	0.938406	0.939498	0.938567	0.937667	0.94074	0.938666	0.941988	0.939813	0.942972	0.947789	0.943224	0.954836	0.961562	0.965282	0.982764	0.980657
	0.935223	0.937357	0.946745	0.961392	0.967425	0.976648	0.980973	0.989678	1.0039	1.00618	1.01454	1.02311	1.0239	1.02389	1.0344	1.01787	1.01471	1.02067	1.00493	1.00366	0.993476	0.985433	0.974404	0.962155	0.960576	0.958581	0.953193	0.950586	0.949906	0.942802	0.943712	0.945893	0.947234	0.952693	0.955053	0.960286	0.974445	0.983431	1.00421	1.04393	1.04308	1.03735	1.0676	1.06458	1.03199	1.02073	1.00814	0.998509	1.00759
	1.03052	1.02407	1.0281	1.03908	1.0347	1.02657	1.04071	1.02083	1.0358	1.04568	1.03322	1.02305	1.01488	1.00021	1.00482	0.988857	0.985462	0.992186	0.97756	0.96549	0.969321	0.96551	0.966724	0.968427	0.962245	0.96289	0.96897	0.968502	0.972561	0.985223	0.991231	1.00569	1.02852	1.01895	1.01301	1.01797	1.03041	1.04573	1.07227	1.0808	1.06217	1.06948	1.03493	1.02658	1.02885	1.01567	1.02732	1.03759	1.01285
	1.01212	1.01612	1.0114	1.01005	1.00333	1.0023	1.01294	1.04035	1.0253	1.01145	1.01666	1.02462	1.01648	1.01131	1.00612	0.996978	0.980868	0.968286	0.975425	0.980923	0.968556	0.969778	0.976969	0.975283	0.980438	0.987982	0.989068	0.984394	0.994198	0.997343	0.987879	0.992337	1.00592	1.00432	1.00075	1.01191	1.02013	1.00086	0.998636	1.00915	1.00803	0.989726	0.992731	0.999341	0.998179	0.999768	1.0071	0.998793	1.01385
	0.969909	0.962156	0.967696	0.975802	0.975066	0.975893	0.976545	0.989598	1.02188	1.02373	1.01645	1.00822	1.00159	1.00128	0.988404	0.979768	0.97879	0.976997	0.973962	0.971793	0.980127	0.984711	0.993067	1.00053	1.00825	0.999749	1.01431	1.01234	1.00407	1.00822	1.01468	1.02282	1.01914	1.01316	1.01991	1.03121	1.06516	1.04265	1.02868	1.0189	1.00206	0.999539	0.994335	0.986008	0.982761	0.985394	0.975914	0.973087	0.980287
	0.971518	1.01001	0.999075	0.999026	0.99269	0.998031	1.00022	0.992933	0.995683	0.998484	0.996288	0.986099	0.979073	0.984799	0.984475	0.97415	0.966849	0.972508	0.984448	0.99425	0.98255	1.00069	0.981605	0.980183	0.992999	0.992024	0.98423	0.986473	0.991914	0.998653	0.98993	0.974407	0.975847	0.986906	0.980026	0.966086	0.966807	0.975917	0.975396	0.965519	0.962404	0.971238	0.972097	0.963472	0.969076	0.975541	0.970746	0.96846	0.974528
	0.992484	0.989592	0.98849	0.990522	0.999987	1.0056	1.00547	0.995192	0.984343	0.976776	0.967168	0.973544	0.973716	0.954348	0.957079	0.971591	0.96695	0.953726	0.963102	0.981513	0.982566	0.970671	0.975657	0.993024	0.993525	0.974977	0.973186	0.983462	0.984162	0.966488	0.962232	0.965902	0.959693	0.955284	0.958589	0.95917	0.956318	0.95883	0.966259	0.967918	0.968714	0.983483	1.00008	0.982177	0.984114	0.991939	0.986309	0.983912	0.989851
	0.96772	0.951773	0.965599	0.958335	0.943784	0.935952	0.932604	0.937326	0.941548	0.940733	0.936723	0.927903	0.932258	0.941302	0.933783	0.92699	0.940906	0.954946	0.949872	0.951792	0.965363	0.974206	0.985246	1.00068	0.997355	0.992569	1.01379	1.01873	1.00249	0.993397	0.99351	0.992461	0.989441	0.988864	0.991828	0.997011	0.999406	0.996473	0.986777	0.982705	0.983636	0.975702	0.968059	0.971793	0.977652	0.972705	0.968366	0.974559	0.986562
	1.01098	0.995869	0.989435	0.989006	0.998845	0.998705	0.98559	0.979997	0.993384	0.992677	0.988354	0.985411	0.978315	0.968984	0.981249	0.993301	0.982862	0.976442	0.983421	0.983244	0.993391	1.01681	1.00037	0.983841	1.01598	1.0272	1.00053	0.999281	1.01615	1.00067	0.981557	0.983025	0.974008	0.967767	0.976243	0.969771	0.957741	0.964933	0.96934	0.961681	0.966833	0.976983	0.96844	0.971327	0.986268	0.974146	0.973162	0.989145	0.981406
	1.04729	1.04617	1.03061	1.02442	1.03524	1.03829	1.0409	1.05658	1.0572	1.04981	1.05234	1.07162	1.04746	1.06383	1.04498	1.02567	1.04214	1.05736	1.03016	1.02331	1.01876	1.01186	1.01204	1.00963	1.00294	0.994025	0.986997	0.994513	0.997977	0.990696	0.992497	0.991732	0.986381	0.99556	0.99122	0.979374	0.98626	0.985637	0.979367	0.985605	0.987657	0.985619	0.994793	1.01605	0.998315	1.02429	1.01564	0.994708	1.00925
	0.976223	0.994886	1.0021	1.04669	1.046	1.02273	1.03644	1.03177	1.0462	1.05074	1.05339	1.07912	1.06266	1.07041	1.03477	1.02852	1.01017	1.01287	1.01481	1.00113	1.0112	0.998714	0.996432	1.01104	0.998613	0.999308	1.01395	0.996135	1.00097	1.01081	1.00098	1.02643	1.03723	1.01508	1.03963	1.04127	1.03577	1.06925	1.06015	1.05694	1.0471	1.0464	1.03711	1.05216	1.06473	1.05548	1.04054	1.04666	1.03533
	0.960861	0.957239	0.969233	0.96395	0.988284	0.986681	1.00026	1.01455	1.00965	1.0246	1.01464	1.00744	1.01492	1.00611	1.01469	1.01967	1.01888	1.01855	1.00992	1.01561	1.0235	1.0164	1.02579	1.01656	1.02141	1.0172	1.00368	1.0287	1.01973	1.00417	1.00703	0.989454	0.994829	0.998263	0.99146	1.00311	0.998085	0.999332	1.00278	0.996548	1.00524	1.00934	1.01905	1.03897	1.03848	1.04317	1.04363	1.02828	1.04813
	0.991898	1.00862	1.00942	1.02326	1.02444	1.02165	1.02718	1.01911	1.01773	1.01397	1.02278	1.0239	1.02254	1.02963	1.02665	1.07792	1.04949	1.04858	1.05627	1.05654	1.04426	1.04597	1.02916	1.0381	1.02487	1.02291	1.03531	1.03594	1.06071	1.06052	1.0362	1.04669	1.02541	1.02741	1.0464	1.01599	1.01942	1.01842	1.00338	1.01197	0.991622	1.00341	0.994506	0.999929	1.01699	1.00051	1.01552	1.00526	1.00692
	0.982565	0.986474	0.990542	0.987889	1.00139	0.995533	1.00343	1.00546	1.02743	1.02597	1.0351	1.04673	1.02272	1.02658	1.0016	0.995802	0.988389	0.978257	0.981497	0.969747	0.975919	0.969785	0.973714	0.976861	0.973406	0.985654	0.976801	0.983966	0.984813	0.9863	0.993464	1.00407	1.01433	0.995373	1.05748	0.999205	1.03519	1.00014	1.01945	0.993832	0.998989	0.986107	0.978818	0.977438	0.968029	0.980184	0.96802	0.980275	0.977015
	1.03644	1.0382	1.08863	1.05793	1.05667	1.06422	1.04673	1.05413	1.04245	1.06092	1.05367	1.06005	1.04971	1.03867	1.03361	1.02202	1.00407	1.00166	0.984145	0.990596	0.97457	0.979811	0.974352	0.980163	0.985424	0.987819	0.993399	0.984057	1.00093	0.975015	0.970756	0.969329	0.956497	0.964168	0.955097	0.964393	0.961807	0.972263	0.97767	0.984218	1.00069	1.00339	1.01748	1.00755	1.00528	1.00203	1.00167	0.999005	0.994937
	0.971209	0.982062	0.987539	0.993355	0.990091	0.995009	0.993092	0.99458	0.992179	1.00138	1.00322	1.01226	1.01102	1.02162	1.02009	1.03479	1.02931	1.04448	1.01526	1.01155	0.994655	0.992523	0.981013	0.983033	0.974754	0.978746	0.974004	0.97805	0.974746	0.975454	0.973527	0.972717	0.971772	0.971551	0.971531	0.971437	0.970873	0.970128	0.967336	0.965239	0.961627	0.960123	0.956611	0.956008	0.953876	0.955407	0.955064	0.959343	0.959326
	0.982188	0.98235	0.985089	0.98565	0.988197	0.9882	0.990578	0.991462	0.994535	0.994023	0.995461	0.994939	0.996311	0.995404	0.996545	0.995529	0.996183	0.994805	0.995217	0.993577	0.993659	0.991842	0.991772	0.989499	0.989737	0.987687	0.987787	0.986117	0.986252	0.984797	0.984959	0.983461	0.983937	0.982535	0.983291	0.982166	0.982879	0.981917	0.982626	0.981848	0.982486	0.981756	0.982768	0.982172	0.983424	0.98298	0.98412	0.983764	0.985232
	0.994853	0.999931	1.00134	1.00471	1.00505	1.00846	1.00767	1.00902	1.00597	1.00824	1.00629	1.00846	1.00559	1.00755	1.00363	1.0041	0.998885	0.998928	0.993145	0.993217	0.98841	0.988918	0.985538	0.987417	0.98477	0.987399	0.986124	0.98925	0.989081	0.993006	0.99331	0.997954	0.998109	1.00292	1.0021	1.00617	1.00487	1.00833	1.00671	1.0098	1.00824	1.01108	1.00865	1.01186	1.00866	1.01121	1.00788	1.00941	1.005
	1.02626	1.01866	1.02513	1.02185	1.03223	1.03677	1.04953	1.06739	1.08467	1.06738	1.05447	1.04117	1.0478	1.02786	1.05041	1.02565	1.0414	1.02288	1.02916	1.02332	1.01441	1.00653	0.988904	0.985847	0.97458	0.9747	0.970585	0.969946	0.974608	0.978571	0.985847	1.00068	1.02352	1.01525	1.00423	1.01192	1.007	1.02381	1.01739	1.02494	1.02741	1.02119	1.03332	1.02237	1.0475	1.03408	1.07194	1.05824	1.04883
	0.952074	0.953043	0.957785	0.959069	0.962809	0.963592	0.965377	0.98171	0.986962	1.00429	0.988339	1.01886	0.989687	0.994949	0.986132	0.985221	0.978062	0.984261	0.980479	0.99015	0.990271	0.980193	1.00654	0.980622	0.993153	0.990167	0.975709	0.992864	0.972561	0.992861	0.981212	0.981887	0.991881	0.980752	1.0042	0.986932	0.999744	0.98802	0.987797	0.991225	0.982301	0.995511	0.985048	0.998526	0.992002	0.992595	1.00293	1.00304	1.01258
	0.92048	0.928046	0.927096	0.935196	0.941389	0.940483	0.944611	0.946002	0.956939	0.956924	0.952881	0.96221	0.957057	0.958073	0.962397	0.958623	0.962489	0.962774	0.960129	0.966383	0.967418	0.977503	0.980456	0.97882	0.979641	0.976924	0.97955	0.969828	0.979034	0.977951	0.980785	0.991162	0.991544	0.995567	0.990613	0.994806	0.99429	1.00246	1.00044	1.0086	1.0131	1.02026	1.00685	0.998597	0.998951	1.00841	1.00421	0.998926	1.01476
	0.998053	0.998743	1.02445	1.01482	1.02895	1.04322	1.02718	1.04146	1.03866	1.02913	1.01971	1.00529	1.00594	0.996276	0.995163	1.00083	0.989388	1.00582	0.992941	0.985928	0.985724	0.971079	0.983369	0.973597	0.9765	0.982531	0.968407	0.98688	0.971744	0.966429	0.972153	0.953839	0.962402	0.961154	0.958167	0.974421	0.966408	0.976335	0.984239	0.975789	0.998352	0.998294	1.01711	1.04258	1.03676	1.05927	1.0472	1.03866	1.03124
	0.990321	1.01113	0.998066	1.00702	0.995442	1.01476	1.04549	1.00469	0.998785	1.0064	1.00661	1.00753	1.00528	1.00485	0.997094	0.998813	1.01447	1.01138	1.00457	1.01859	1.00914	0.997578	1.02248	1.00706	1.01189	1.05689	1.03088	1.01271	1.03111	1.00634	1.00491	1.03162	1.03264	1.03316	1.03305	0.995443	1.00496	1.00458	0.999038	1.01087	1.00513	1.03416	1.02665	1.02374	1.02529	1.02064	1.02416	1.04642	1.02696
	0.997552	1.02798	1.0315	1.04458	1.0587	1.03034	1.02101	1.02207	1.02101	1.0415	1.04695	1.05153	1.06901	1.03936	1.0495	1.09885	1.04177	1.039	1.01578	1.04217	1.02445	1.01895	1.00284	0.991448	0.983469	0.998435	0.988871	0.978848	0.987189	0.979359	0.978211	0.993283	0.99327	0.989164	1.01074	1.01723	1.00928	1.0115	1.03948	0.995666	1.00614	1.00927	1.02648	1.02424	1.0154	0.996998	0.989396	1.00836	0.994664
	1.0183	1.01602	1.02212	1.03291	1.02086	1.00775	1.0101	1.03175	1.04777	1.03333	1.0372	1.03475	1.04131	1.07125	1.04417	1.02408	1.03815	1.01327	0.988257	0.994157	0.993336	0.968417	0.955758	0.959497	0.950151	0.943945	0.952105	0.949128	0.936993	0.941322	0.946116	0.943982	0.945449	0.95028	0.953996	0.955694	0.963642	0.96859	0.969195	0.974082	0.982385	0.984791	0.996851	0.993468	0.996408	1.00803	1.00907	1.00321	0.998807
	0.968226	0.964786	0.970623	0.973444	0.97145	0.970566	0.982242	0.995951	1.03431	1.0096	1.00806	1.02569	1.01492	1.00171	1.01226	1.01727	0.997967	1.00013	0.99772	0.978682	0.969352	0.970211	0.96234	0.951396	0.950184	0.950623	0.939864	0.939803	0.946382	0.940848	0.936503	0.943485	0.952837	0.952095	0.950535	0.95754	0.961124	0.965156	0.970595	0.973902	0.969184	0.97351	0.976254	0.974841	0.9772	0.984521	0.981443	0.971131	0.973451
	0.970505	0.981271	0.986984	0.993624	1.00131	1.02165	1.024	1.02466	1.01938	1.02621	1.01655	1.01108	1.01666	1.01264	1.00633	1.00834	1.00873	1.01442	1.0246	1.02897	1.01928	1.02604	1.02395	1.01229	0.999202	0.998674	0.98984	0.977227	0.969307	0.97772	0.97621	0.968684	0.971287	0.989197	0.98868	0.983897	0.992678	1.02291	1.01836	1.01349	1.01425	1.0334	1.03873	1.0296	1.02033	1.01322	1.01106	1.00622	0.990229
	0.9701	0.980838	0.993223	0.986174	0.991207	1.01455	1.02031	1.01879	1.04116	1.04541	1.04643	1.04386	1.04181	1.036	1.02544	1.02288	1.02362	1.01599	1.00525	1.00568	1.00652	1.00519	1.00343	1.00003	0.998073	1.00541	1.00293	0.997683	1.00009	0.998099	1.0039	1.00272	0.996351	0.993407	1.00639	1.01379	1.00355	1.01019	1.04321	1.01702	1.00802	1.03304	1.04768	1.00148	0.996983	1.00727	0.998094	0.971964	0.968676
	0.998948	1.01144	1.0062	1.01417	1.0431	1.04071	1.03247	1.06781	1.04642	1.01282	1.02298	1.0367	1.02841	1.02975	1.0266	1.02447	1.01253	1.02214	1.03366	1.01927	1.03001	1.04539	1.03388	1.0347	1.0356	1.04618	1.0291	1.01763	1.01801	1.00266	0.994669	0.998111	0.992431	0.979015	0.975435	0.97628	0.97519	0.972142	0.972081	0.966133	0.958405	0.966118	0.963305	0.954808	0.953254	0.949007	0.958251	0.967277	0.966403
	0.953993	0.953222	0.957501	0.965115	0.970451	0.978764	0.987992	0.995539	1.01475	1.02957	1.04823	1.02129	1.03237	1.02244	1.01626	1.02544	1.01906	1.01475	1.02438	1.02498	1.02068	1.01975	1.03193	1.0305	1.03597	1.06744	1.06355	1.04669	1.05459	1.06859	1.05694	1.02413	1.02916	1.01582	0.996282	0.982776	0.977264	0.982376	0.975896	0.967532	0.973181	0.966591	0.965303	0.972172	0.969356	0.973314	0.975967	0.981514	0.989588
	0.98344	0.984228	0.982165	0.987307	0.996576	0.998714	1.01115	1.0479	1.03187	1.05304	1.07471	1.10904	1.10326	1.07414	1.07846	1.07311	1.05139	1.04625	1.0359	1.03481	1.0343	1.03747	1.02632	1.02547	1.02321	1.01594	1.01596	1.01573	1.00883	1.00477	1.00226	1.01762	1.01233	0.990043	0.988339	0.996371	0.994794	0.997639	1.01273	0.996548	1.00661	1.02174	1.02058	1.04294	1.04119	1.04168	1.04947	1.04337	1.02931
	0.971283	0.971654	0.983117	0.985125	0.9874	0.994567	0.989855	1.00528	1.02442	1.01986	1.03302	1.02573	1.01751	0.999658	1.00204	0.995601	1.00057	1.00243	1.00522	1.00899	1.00571	1.00596	1.00757	1.01722	1.02361	1.04426	1.03323	1.02455	1.01906	1.00557	1.01441	1.04042	1.02066	1.02114	1.0022	0.995203	0.991479	0.989583	0.9952	1.00188	0.998326	1.02252	1.01723	1.04051	1.04242	1.03109	1.04116	1.02095	1.02005
	1.01087	1.00405	1.00256	1.00463	1.00527	1.00667	1.00533	1.02059	1.00759	1.00149	1.00415	1.01186	1.01242	1.02538	1.02316	1.02921	1.04313	1.03849	1.0389	1.05535	1.0631	1.0817	1.06379	1.0448	1.04329	1.02893	1.02691	1.02173	1.01589	1.01982	1.00721	0.998783	0.997961	0.992008	0.994115	1.02322	1.00845	0.989781	0.988926	0.978202	0.974448	0.97009	0.969388	0.972968	0.970675	0.97282	0.972726	0.977967	0.976891
	1.01908	1.01333	1.00328	0.996776	0.986544	0.985222	0.978224	0.986333	0.997213	1.00568	1.00227	1.00377	0.991103	0.982402	0.985805	0.972977	0.982474	0.979845	0.984933	0.99698	0.993871	1.0129	1.0168	1.02663	1.03562	1.0512	1.02949	1.03322	1.01555	1.02904	1.00933	1.00643	0.992199	0.984417	0.986126	0.976666	0.984003	0.980148	0.982005	0.988271	0.978714	0.992601	0.986125	0.995363	0.992864	0.999054	1.00858	1.0024	1.01656
	1.01248	1.01411	1.01067	0.993558	0.995002	0.985198	0.990628	0.988805	0.996103	0.993392	0.979273	0.979144	0.968493	0.973439	0.962222	0.977244	0.964783	0.97469	0.977061	0.973016	0.974758	0.973231	0.970026	0.978899	0.978357	0.991625	0.99224	0.990306	0.986026	0.979672	0.978201	0.974596	0.970728	0.973636	0.973642	0.977016	0.982394	0.988743	0.995865	0.995582	1.00602	1.01002	1.01905	1.02774	1.04178	1.06744	1.07152	1.08834	1.0771
	0.984504	0.985811	0.982205	0.989299	0.987561	0.991644	0.99552	1.00349	1.03176	1.02604	1.0313	1.03551	1.05046	1.01374	1.01217	1.0032	0.999122	0.999494	1.00143	0.99751	0.99938	0.993887	0.989141	0.985375	0.986457	0.988008	0.996916	1.00046	1.01073	1.0386	1.03142	1.03093	1.02301	1.01507	1.00947	1.00119	0.999643	0.998521	0.998188	1.00199	0.998998	1.00411	0.999591	1.00817	0.998809	1.00483	1.00123	1.00134	1.00331
	0.955063	0.953354	0.964138	0.958579	0.970507	0.964822	0.976825	0.970568	1.00075	0.996168	1.01062	1.01371	1.02467	1.03037	1.04292	1.04968	1.04284	1.03392	1.03249	1.03432	1.04226	1.03405	1.02784	1.04188	1.04331	1.03794	1.03912	1.03062	1.03561	1.01778	1.01847	1.00988	1.00251	1.00312	0.997976	1.00038	0.995388	1.00125	0.995323	1.00384	0.992597	1.00384	0.996122	0.998751	0.999862	1.00267	0.998593	1.00466	0.996327
	0.98323	0.990974	1.00406	1.01785	1.02664	1.03268	1.02612	1.05082	1.03714	1.04934	1.03883	1.03181	1.02481	1.0325	1.01836	1.01295	1.00733	1.00148	1.00557	0.99753	1.00374	0.993238	1.00247	1.00024	0.997078	0.998851	0.997631	0.99353	0.994907	0.993824	0.994999	0.996623	0.991531	0.998621	0.991826	0.988828	0.990994	0.983074	0.981347	0.983875	0.988033	0.985717	0.992131	0.98997	0.995776	0.996738	0.999412	1.00348	0.999199
	0.988182	0.989678	1.00093	0.997399	1.00731	1.00142	1.00177	1.00917	1.01017	1.0151	1.01794	1.02213	1.0206	1.01251	1.01008	1.01402	1.01119	1.01525	1.01252	1.01671	1.0213	1.02975	1.0262	1.05136	1.03174	1.02844	1.02882	1.02066	1.01877	1.01641	1.0073	1.00647	1.00078	0.998342	0.993446	0.993163	0.996759	0.995446	0.998819	1.0041	1.00497	1.0155	1.01639	1.02271	1.01953	1.01971	1.01424	1.01572	1.01043
	1.0448	1.03976	1.03962	1.04567	1.03679	1.0456	1.02982	1.01472	1.0212	1.01759	1.02369	1.02217	1.02952	1.02745	1.02109	1.0142	1.02096	1.01561	1.02162	1.0208	1.02036	1.02099	1.01464	1.016	1.02005	1.02791	1.03521	1.0686	1.0408	1.04279	1.04545	1.04286	1.04498	1.03893	1.02734	1.02771	1.0149	1.01113	1.0076	1.00105	1.00073	0.997675	0.99988	0.997535	1.0053	1.00408	1.01421	1.01748	1.0172
	0.980361	0.98781	0.989434	0.988604	0.991916	0.992465	0.993618	1.024	0.998523	1.00857	1.0247	1.00475	1.00013	0.991544	0.992864	0.991854	0.989779	0.990314	0.987117	0.991217	0.989229	0.992912	0.992222	0.996829	0.998523	1.00418	1.00615	1.00829	1.01906	1.01555	1.01952	1.01236	1.01605	1.00883	1.00824	1.01097	1.00554	1.00036	0.997567	0.995231	0.989148	0.992481	0.993615	0.992408	0.99569	0.991348	0.996578	0.997477	0.998229
	0.993134	0.997436	1.01217	1.0258	1.02917	1.02553	1.02493	1.03267	1.05178	1.06173	1.0594	1.07578	1.07422	1.06245	1.04779	1.04086	1.03335	1.0267	1.02522	1.02099	1.0145	1.0177	1.01345	1.01463	1.01093	1.01534	1.01321	1.02303	1.00332	0.999505	0.989235	0.987179	0.980694	0.983406	0.986008	0.988787	0.994316	0.997951	1.00631	1.01962	1.01354	1.01311	1.02012	1.0234	1.02183	1.03488	1.04473	1.04367	1.06676
	0.962375	0.970762	0.968943	0.97851	0.979928	0.986896	0.990644	1.00292	1.01242	1.0236	1.02486	1.02616	1.02624	1.03063	1.03239	1.03396	1.04024	1.03999	1.04263	1.04991	1.05473	1.05451	1.04098	1.02837	1.02123	1.01248	1.00507	1.00216	0.9971	0.995403	0.994126	0.991543	0.998136	0.995362	0.997794	0.996997	0.995106	0.991246	0.997688	1.00374	1.00621	1.00541	1.00439	1.00136	1.01012	1.00594	1.01793	1.01941	1.02305
	0.947414	0.941642	0.943391	0.942768	0.94968	0.952759	0.962491	0.966999	0.992157	0.998247	1.00517	1.0138	1.02563	1.02027	1.01272	1.02397	1.01782	1.02721	1.029	1.01859	1.01414	1.0161	1.01318	1.03773	1.04153	1.01613	1.008	1.00253	1.00284	1.0032	1.00654	1.01006	1.01065	1.00218	1.00649	0.99944	1.00126	1.00441	0.998332	0.997157	0.993592	0.992818	0.993591	0.990324	0.990729	0.997985	0.996466	1.00196	0.991185
	0.956393	0.966363	0.976103	0.987646	0.991132	0.99685	0.994583	1.00239	1.02162	1.02645	1.02237	1.0139	1.0062	1.0045	1.0049	1.00248	1.00067	0.988276	0.990082	0.994075	0.99458	0.995279	0.986356	0.982632	0.981235	0.983939	0.980654	0.982482	0.980297	0.976621	0.982387	0.98907	1.00154	1.00359	1.00909	0.991715	1.00241	0.998256	1.00028	0.989057	0.979546	0.9762	0.978004	0.983747	0.985734	0.990691	0.999617	1.00495	1.02462
	1.00021	0.995366	0.98889	0.992086	0.994872	0.9999	1.00202	1.01228	0.998412	1.00217	1.00373	0.995467	0.987299	0.986695	0.983448	0.979953	0.98637	0.985237	0.980133	0.979504	0.979278	0.983053	0.989455	0.985612	0.985872	0.976052	0.977413	0.981768	0.984637	0.988352	0.995005	1.00096	1.00474	1.02296	0.999013	0.998134	0.994625	0.98918	0.983476	0.982318	0.986143	0.988588	0.986309	0.980238	0.990172	1.00397	1.00082	0.992051	0.997153
	0.991377	0.988279	1.00414	1.0086	1.00612	1.00901	1.00581	0.988118	0.986551	0.982737	0.975724	0.97005	0.972138	0.968373	0.965695	0.962673	0.96657	0.987258	0.965514	0.957986	0.95976	0.959787	0.959187	0.954663	0.954723	0.963662	0.965022	0.960023	0.96301	0.967931	0.962453	0.964731	0.967224	0.978422	0.984446	0.976816	0.983256	0.990024	0.991575	1.00042	1.00345	1.02224	1.03116	1.03301	1.02749	1.01957	1.01648	1.03403	1.00651
	1.0127	1.01496	1.0101	1.00524	1.00476	1.01194	1.00669	1.01914	1.01588	1.00952	1.00545	1.01423	1.02662	1.02398	1.01555	1.02514	1.03763	1.02868	1.02644	1.01728	1.01769	1.03356	1.01545	1.0147	1.02713	1.02088	1.00871	1.01551	1.01833	1.00859	0.998252	1.00373	0.995617	0.985848	0.982903	0.980654	0.972756	0.970634	0.969288	0.966573	0.962506	0.962413	0.963817	0.966388	0.966267	0.969839	0.976126	0.971647	0.971795
	1.02882	1.02587	1.04416	1.06239	1.05939	1.04978	1.05564	1.02332	1.01014	1.01	1.01408	1.00306	0.989696	0.993845	1.00841	0.998813	0.987046	1.00156	1.00409	0.997969	0.99923	0.999009	0.998139	1.00733	1.009	1.01163	1.00812	1.0034	1.00812	1.0045	0.997972	0.994021	0.996613	1.0035	1.00431	0.991061	0.990527	0.978339	0.983756	0.9915	0.982719	0.984306	1.00008	0.995504	0.976391	0.984669	0.97842	0.967399	0.969248
	1.0296	1.01538	1.02018	1.0585	1.01145	1.0221	1.01881	1.0139	0.998764	0.99857	0.987494	0.992826	0.996804	0.991386	0.98655	0.985934	0.987887	0.981489	0.980845	0.994122	0.999375	0.990043	1.00586	0.993445	0.992566	0.9857	0.97672	0.972308	0.964897	0.962064	0.97389	0.964522	0.9597	0.992864	0.972921	0.98196	0.977994	0.970123	0.987708	0.980682	0.977745	0.9809	0.989776	0.986109	0.97805	0.977418	0.989704	0.983491	0.973903
	0.985904	0.991865	0.983512	0.988606	1.00067	1.00169	0.997699	1.01372	1.00303	1.02553	1.00662	1.00596	1.03257	1.01015	0.993383	1.00449	1.01349	1.0006	0.998197	0.999861	0.989651	0.985894	0.981033	0.972795	0.96583	0.962945	0.958794	0.952305	0.952968	0.949857	0.940444	0.945244	0.951385	0.93943	0.945343	0.958098	0.937783	0.948837	0.946933	0.932614	0.936635	0.937294	0.931592	0.933803	0.940451	0.941074	0.944927	0.952393	0.9609
	1.00606	1.00517	1.01727	1.00581	0.997075	1.00298	0.995134	1.00315	1.00771	0.99939	0.987598	0.998778	0.994708	0.985876	1.00058	0.999783	0.996358	1.00337	0.995795	1.00697	1.00875	1.00039	1.01236	1.00397	0.99004	0.991563	0.985978	0.974623	0.970353	0.971819	0.964757	0.968649	0.971715	0.969296	0.980704	0.964548	0.983848	0.996647	0.975514	0.983897	0.978918	0.969752	0.985128	0.976569	0.978053	0.998806	0.994801	1.00256	1.01935
	0.983237	1.01203	0.998134	1.00989	1.01634	1.01664	1.03256	1.01849	1.04149	1.05207	1.04724	1.05401	1.06018	1.06064	1.06553	1.0648	1.06104	1.05191	1.064	1.04539	1.05751	1.05451	1.0216	1.04075	1.02541	1.00692	1.01684	1.00565	0.997024	1.00548	1.00032	0.990922	0.996008	0.992593	0.990647	0.988384	0.990975	0.998641	0.991406	0.995281	1.00281	1.00435	1.01129	1.01728	1.01676	1.04103	1.03877	1.02165	1.03132
	0.978393	0.977864	0.986185	0.986961	1.02833	1.0095	1.00107	1.00135	1.00866	1.01338	1.00891	1.01798	1.00825	1.01541	1.02104	1.01635	1.03494	1.02647	1.05881	1.04049	1.04633	1.02709	1.01564	1.02111	1.00575	1.01401	1.01104	1.0171	1.02883	1.01629	1.03054	1.02033	1.00222	1.01548	1.00967	1.02333	1.03215	1.02246	1.02382	1.05976	1.04213	1.04804	1.05353	1.03199	1.06411	1.03703	1.05402	1.08346	1.03205
	0.969058	0.965624	0.971766	0.975437	0.976448	0.984872	0.983256	0.987131	0.995872	0.991855	1.01123	0.995383	1.00862	0.973422	0.979974	0.969879	0.973894	0.969354	0.963291	0.967554	0.965309	0.978354	0.974454	0.987591	0.990021	0.996352	1.01518	0.998663	1.00781	1.00502	1.00579	1.01093	1.01975	1.03451	1.02343	1.02598	1.0078	1.01415	0.99783	1.0021	0.982283	0.976324	0.979842	0.972329	0.97241	0.972852	0.963045	0.962919	0.963224
	0.98501	0.98913	1.00472	1.01022	1.01387	1.0093	1.03595	0.996298	0.989997	0.982579	0.976397	0.979795	0.969826	0.972369	0.961601	0.963629	0.963746	0.967139	0.97451	0.970074	0.981251	0.987601	0.996616	1.0222	0.992785	1.00995	0.980319	0.989917	0.979044	0.989426	0.987767	0.983098	0.985277	0.979954	0.993067	0.991272	1.00209	1.00299	1.00848	1.01104	1.00342	0.998744	0.991512	0.993119	0.989437	0.992988	0.988128	0.977999	0.974703
	1.00331	1.00912	1.00552	1.00892	1.00617	1.01078	1.01717	1.01473	1.03381	1.04982	1.02905	1.02282	1.02446	1.02134	1.02774	1.01821	1.01257	1.00761	1.00073	1.01369	1.01021	1.02548	1.01569	1.0288	1.02691	1.02987	1.05182	1.06268	1.03897	1.04139	1.02349	1.03677	1.01939	1.03442	1.00464	1.01888	1.00352	1.01837	1.02549	1.02255	1.02561	1.02799	1.01363	1.02106	1.01249	1.0431	1.00305	0.998327	0.998897
	1.02284	1.01077	1.01845	1.0325	1.02446	1.03012	1.01842	1.01518	0.996884	1.01595	1.00058	1.0193	1.01514	1.03995	1.03586	1.05248	1.05608	1.06839	1.06387	1.07459	1.07521	1.07884	1.07323	1.06577	1.07498	1.0711	1.07335	1.07239	1.05372	1.04681	1.03142	1.02278	1.01446	1.01082	1.00817	1.01982	1.01015	1.02671	1.01345	1.02938	1.00714	1.02665	1.00043	1.01855	0.981516	0.998433	0.968158	0.977325	0.95275
	1.0306	1.01149	1.02407	1.00469	1.01885	1.00534	1.03271	1.00329	1.03337	1.00448	1.01123	0.992467	1.00078	0.984617	0.994171	0.980504	0.987892	0.979333	0.989156	0.982583	0.989893	0.980757	0.987003	0.983318	0.988788	0.987745	0.991371	0.993308	0.993934	0.994711	0.995796	0.99966	1.00472	1.00737	1.01687	1.0109	1.02626	1.00621	1.01485	0.987111	0.996665	0.970137	0.982015	0.95455	0.964953	0.946511	0.955158	0.94858	0.953438
	1.05868	1.02812	1.05529	1.02336	1.04305	1.02177	1.0279	1.03821	1.00746	1.03011	0.997604	1.00808	0.99396	0.997953	0.994705	0.994272	0.9972	0.99303	0.998719	0.998746	0.992588	0.998231	0.980846	0.995982	0.982489	0.989178	0.989473	0.973129	0.989889	0.968473	0.990442	0.968755	0.978271	0.972722	0.967867	0.976198	0.970148	0.990694	0.978213	1.00052	0.985603	1.03685	0.993378	1.02497	0.990942	1.00311	0.975036	0.984714	0.96237
	0.991139	0.999029	0.985176	0.997601	0.989456	0.997832	1.00127	1.014	1.01364	1.01275	1.04932	1.02952	1.05482	1.03984	1.07123	1.05309	1.11526	1.07087	1.04909	1.03912	1.02113	1.01001	1.00816	1.00725	1.00814	1.01081	1.01804	1.0144	1.00554	1.00805	0.999889	0.989102	0.9908	0.967924	0.97952	0.957048	0.971247	0.956838	0.964356	0.959225	0.955287	0.962874	0.951557	0.963768	0.952591	0.96999	0.962214	0.972118	0.977592
	1.0173	1.01172	1.02916	1.01855	1.03769	1.02631	1.04138	1.04388	1.02308	1.02113	1.00666	1.01209	0.997544	0.996521	0.994671	0.986175	0.993886	0.988779	0.992815	0.997216	0.992773	1.00245	0.999692	1.00402	1.01042	1.00746	1.01677	1.01067	1.01208	1.00383	1.00129	1.00477	0.991903	1.02707	0.985612	0.999763	0.972692	0.990827	0.974245	0.982517	0.99275	0.996076	1.00071	0.986794	0.989629	0.989205	0.989963	1.00185	0.99711
	0.993603	1.00079	0.999349	0.992557	1.00113	0.995675	0.996629	0.999277	0.99398	0.998571	0.996907	0.993606	0.999314	0.992756	0.994178	0.996324	0.990704	0.996211	0.992032	0.992274	0.997089	0.993287	0.999239	0.998896	0.998249	1.00641	1.00187	1.00531	1.00473	0.999301	1.00631	0.999599	0.999382	0.999975	0.991812	0.995967	0.989753	0.986375	0.987817	0.981646	0.983868	0.983506	0.980473	0.985802	0.980913	0.984784	0.987261	0.985013	0.993058
	0.980632	0.974166	0.975664	0.976076	0.972715	0.975331	0.973681	0.975814	0.977807	0.976866	0.979468	0.983362	0.981974	0.987633	0.990006	0.989436	0.997191	0.997052	0.999991	1.0071	1.0038	1.01034	1.01656	1.01256	1.02317	1.02686	1.0242	1.02834	1.03014	1.02364	1.01789	1.01628	1.00375	1.0007	0.995952	0.98595	0.985251	0.97952	0.976006	0.977136	0.972507	0.970892	0.972652	0.96861	0.972549	0.972051	0.970137	0.9758	0.973483
	0.982304	0.981124	0.980341	0.983753	0.98046	0.987581	0.998755	0.989933	0.997	1.00613	1.00408	1.02398	1.04054	1.00904	1.01533	1.02749	1.00822	1.02915	1.00919	1.00618	1.00845	0.98958	0.984466	0.986999	0.975469	0.980136	0.97763	0.969056	0.981542	0.973603	0.966868	0.974295	0.962773	0.956745	0.958117	0.953507	0.9616	0.96887	0.970629	1.00336	1.00695	0.997142	0.995769	1.00566	0.998284	0.999044	1.01896	0.999935	1.00659
	0.986722	0.982868	0.998347	1.01001	1.00404	1.00859	1.02872	1.02949	1.02227	1.06989	1.03138	1.01863	1.02423	1.02415	1.02335	1.026	1.02942	1.02601	1.02236	1.04403	1.01607	1.01389	1.03287	1.02104	1.02454	1.02235	1.02213	1.02673	1.0197	1.02793	1.04856	1.06114	1.01787	1.00784	1.01232	1.01532	1.00626	0.99892	0.996965	0.979843	0.974573	0.983542	0.9769	0.97558	0.993587	0.978692	0.977786	0.977518	0.979444
	0.999716	0.986954	0.981423	0.985045	0.978265	0.971788	0.980896	0.977252	0.966474	0.971931	0.978754	0.971443	0.970275	0.980418	0.983197	0.978854	0.991709	1.00479	1.00454	1.0036	1.02982	1.02423	1.01215	1.03253	1.04664	1.04343	1.06224	1.08831	1.05975	1.0622	1.08502	1.0518	1.05789	1.03125	1.01497	1.00612	0.996407	0.987017	0.975408	0.972212	0.970271	0.963701	0.959148	0.961477	0.958989	0.955336	0.959423	0.964283	0.961243
	1.02262	1.0441	1.02449	1.01741	1.04054	1.04579	1.03298	1.02626	1.03292	1.02352	1.01318	1.01255	1.01588	1.00706	1.00339	1.01558	1.02444	1.0243	1.03215	1.03025	1.02532	1.01597	1.03222	1.05942	1.04591	1.05459	1.04341	1.03778	1.021	1.01142	1.00359	1.00143	0.994967	0.989083	0.986805	0.98265	0.977135	0.974237	0.977073	0.972631	0.971166	0.975991	0.98147	0.977764	0.978986	0.991831	0.999026	0.995451	1.0063
	1.03675	1.02728	1.04013	1.0433	1.03405	1.03129	1.0329	1.05324	1.02667	1.01594	1.01338	1.01771	1.00995	1.00971	1.01575	1.01188	1.00943	0.999888	0.993656	0.993136	0.997635	0.996262	0.992356	0.997868	1.00369	1.01241	1.01845	1.0593	1.01832	1.00967	1.01751	1.0237	1.00515	0.988292	0.983919	0.9862	0.975613	0.969039	0.965116	0.971042	0.970432	0.962062	0.960899	0.96658	0.96743	0.968364	0.976728	0.982469	0.98734
	1.00525	1.00513	1.00915	1.01351	1.02367	1.01053	1.00016	0.994981	1.01496	1.00009	1.00015	1.00326	1.01401	1.01713	1.01067	1.01586	1.02975	1.02894	1.02448	1.01151	1.0072	1.00506	1.01236	1.00036	0.994694	0.989224	0.995785	1.00506	1.00704	0.980283	0.964167	0.958857	0.959929	0.956077	0.954189	0.958401	0.960237	0.961888	0.964807	0.964106	0.975236	0.996149	1.00283	0.99226	0.990679	0.98841	0.980357	0.975966	0.970103
	0.995227	0.98781	0.98052	0.976738	0.979303	0.987362	0.992557	1.00886	0.989641	0.990871	0.98751	0.989998	0.988181	0.984155	0.98108	0.978439	0.976818	0.978591	0.977437	0.976201	0.974763	0.975439	0.980211	0.98708	0.988948	0.996768	0.991988	0.983073	0.987508	0.987917	0.996105	1.0092	1.01037	1.01302	0.999758	0.992644	0.985322	0.982486	0.998581	0.981047	0.985293	0.961013	0.953013	0.957005	0.961887	0.964042	0.956034	0.96069	0.97142
	0.975422	0.974678	0.977035	0.979	0.984605	0.995276	1.00619	0.99109	0.994768	0.994683	0.988651	0.989023	0.993584	0.999419	1.00545	1.00643	1.01425	1.02488	1.03688	1.05074	1.04987	1.05444	1.05794	1.051	1.05047	1.0609	1.02526	1.00449	0.997565	0.988364	0.982064	0.980068	0.976524	0.97277	0.974947	0.981355	0.978416	0.976277	0.968549	0.96728	0.966448	0.965912	0.967206	0.955282	0.951141	0.950873	0.952444	0.95793	0.959361
	1.00133	0.995374	0.991555	0.990876	0.988967	0.990079	0.988949	0.994468	0.993223	0.996669	1.00193	1.00653	1.0133	1.02184	1.03322	1.03849	1.04204	1.04849	1.05443	1.06146	1.06426	1.06287	1.05203	1.04403	1.03355	1.02475	1.0139	1.00283	0.987453	0.981976	0.976921	0.969101	0.965266	0.963278	0.960522	0.955862	0.956111	0.957341	0.962241	0.966669	0.969625	0.978357	0.979403	0.987136	0.99202	0.994309	0.993792	0.993719	0.989998
	1.0167	1.02084	1.00171	0.99047	0.985876	0.981659	0.981357	0.972925	0.979684	0.981592	0.980062	0.981457	0.986107	0.991356	0.987672	0.99718	0.994214	0.994187	0.997855	0.997152	0.998029	0.991598	0.987522	0.984857	0.977561	0.978319	0.979612	0.982943	0.991381	0.996473	0.997723	1.00187	1.00426	1.00736	1.01752	1.02383	1.08055	1.03694	1.018	1.00688	1.01192	1.00554	1.01105	1.01893	1.02352	1.01973	1.02788	1.02746	1.04148
	0.968062	0.968216	0.965073	0.966294	0.969099	0.972447	0.975309	0.978091	0.978953	0.981117	0.997919	1.00931	0.990777	0.988518	0.989219	0.984751	0.985166	0.987914	0.992841	0.994729	0.993116	1.00603	1.01232	1.00603	1.00953	1.00036	0.996281	0.990172	0.982857	0.983786	0.982294	0.978239	0.980833	0.977222	0.982713	0.986359	0.986587	0.998432	1.002	1.00763	1.01692	1.03933	1.03177	1.02207	1.01215	1.0138	1.00438	0.999955	0.995138
	0.973783	0.977931	0.984092	0.983742	0.98935	0.992576	0.995445	0.97133	0.991488	0.996606	0.99557	1.00458	1.01008	1.01203	1.02835	1.03121	1.02391	1.01972	1.0129	1.01659	1.01348	1.01528	1.01364	1.0174	1.02041	1.02317	1.01447	1.00773	1.00357	1.00443	0.99375	0.98654	0.980542	0.983085	0.974379	0.969864	0.967812	0.960125	0.959287	0.952449	0.953466	0.952159	0.950057	0.951449	0.952014	0.953507	0.957629	0.959024	0.964527
	1.04826	1.03131	1.01984	1.0192	1.01488	1.01309	1.0061	1.00995	1.0093	1.01444	1.01713	1.02175	1.02627	1.02295	1.02575	1.02325	1.01927	1.0137	1.01667	1.01269	1.00734	1.00887	1.0013	1.00561	1.00734	1.00344	1.00818	1.01384	1.01221	1.02109	1.02097	1.01817	1.01364	1.00843	1.00662	0.998328	0.98712	0.983638	0.977819	0.965098	0.964984	0.955911	0.950277	0.945091	0.94542	0.942822	0.944539	0.946714	0.947541
	1.01234	1.01908	1.00945	1.01112	1.00649	1.00259	1.00197	0.990085	0.994553	0.992489	1.00024	0.998469	1.00287	1.01129	1.01474	1.01995	1.02026	1.0177	1.01275	1.0096	1.00252	0.996628	0.988605	0.984009	0.98071	0.979408	0.975994	0.973907	0.975307	0.971505	0.971159	0.972333	0.972113	0.971702	0.973496	0.968056	0.968786	0.965329	0.958722	0.957792	0.951746	0.948408	0.944754	0.94352	0.938736	0.93737	0.935214	0.932245	0.935283
	1.00528	1.0058	1.01289	1.01387	1.00897	1.00931	1.00941	1.01157	1.03372	1.0301	1.03063	1.0283	1.02691	1.01693	1.01949	1.01955	1.01611	1.02224	1.01686	1.01687	1.01267	1.00748	1.01186	1.00403	1.00513	1.00849	1.0061	1.00424	1.00829	1.01454	0.987354	0.980523	0.969048	0.967243	0.959672	0.957066	0.957156	0.955725	0.960891	0.95959	0.952912	0.950488	0.944061	0.939433	0.940524	0.934664	0.937958	0.937055	0.939419
	0.976054	0.970402	0.970819	0.968816	0.969604	0.971937	0.970684	0.98227	0.983624	0.98742	0.998403	1.00738	1.01822	1.00867	1.00189	1.00224	1.00669	1.0003	0.997998	0.990633	0.989372	0.986632	0.984369	0.992867	1.00988	0.989073	0.975638	0.970491	0.958601	0.955234	0.947287	0.946208	0.946917	0.944502	0.949137	0.951559	0.957969	0.967872	0.972026	0.980378	0.982899	0.985726	0.990642	0.99368	0.998562	1.00843	1.01842	1.02961	1.04015
	1.05528	1.04036	1.03605	1.04879	1.01613	0.998389	0.990989	0.97777	0.976716	0.971617	0.977528	0.967061	0.965102	0.959429	0.958932	0.959525	0.957994	0.959636	0.959658	0.962023	0.965273	0.967942	0.967388	0.969861	0.972404	0.979252	0.978601	0.994101	1.00275	0.977503	0.980713	0.973506	0.96496	0.965446	0.96473	0.96345	0.966463	0.965721	0.967465	0.971689	0.971652	0.97768	0.982472	0.985743	0.987242	0.991657	0.997579	1.00584	1.03942
	0.960459	0.95549	0.957502	0.954913	0.957309	0.959026	0.960213	0.972026	0.97423	0.97649	0.983251	0.993146	1.00799	0.996673	0.982404	0.980081	0.973636	0.97362	0.976358	0.978416	0.984984	0.988761	1.00259	1.00723	1.02234	1.02343	1.02886	1.03372	1.028	1.02655	1.02458	1.03108	1.03347	1.04569	1.05604	1.05632	1.05699	1.06083	1.05466	1.04416	1.04647	1.03035	1.0242	1.01883	1.01588	1.00943	1.00667	1.00454	1.00159
	0.955097	0.958895	0.962168	0.970688	0.97808	0.987047	0.984515	0.965758	0.980689	0.998995	0.999165	0.999265	0.994501	0.994474	0.989686	0.992288	0.989517	0.987297	0.992441	0.995922	0.991674	0.987658	0.978632	0.977853	0.977079	0.979528	0.980217	0.980013	0.990162	0.979192	0.982213	0.970767	0.968181	0.966232	0.965921	0.964131	0.965049	0.961274	0.965143	0.964211	0.962636	0.965326	0.964057	0.969651	0.972218	0.980566	0.980461	0.989087	0.986315
	0.953983	0.954	0.954465	0.959219	0.96245	0.972289	0.975632	0.987917	1.01244	1.00062	1.00489	1.0097	1.02299	1.02696	1.03995	1.03779	1.03872	1.03276	1.03901	1.03448	1.01075	1.00251	1.00255	0.99692	0.99693	0.996992	1.00151	1.01157	1.0338	1.03103	1.01658	1.01564	1.00998	1.01177	1.00669	1.00463	0.996917	1.01188	0.992973	0.982294	0.982415	0.976181	0.980493	0.984114	0.982654	0.965004	0.959592	0.951309	0.953511
	0.986641	0.990428	0.995729	1.00005	1.00621	1.00956	1.01318	1.01106	1.0285	1.03806	1.03334	1.04039	1.03642	1.04138	1.03497	1.03068	1.02094	1.02009	1.01506	1.01957	1.01837	1.0261	1.01466	1.01545	1.01558	1.01371	1.0108	1.01072	1.01421	1.0173	1.02279	1.02971	1.04552	1.04122	1.04438	1.0359	1.02631	1.0222	1.01415	1.00568	1.00044	0.997972	0.994161	0.989829	0.984379	0.984002	0.974853	0.971912	0.964822
	0.995621	0.99174	0.999075	0.995822	0.991989	0.990608	0.981767	0.997273	0.982023	0.985737	0.987249	0.989202	0.991351	0.999374	1.00567	1.01121	1.01612	1.01033	1.01793	1.02111	1.02679	1.03721	1.04587	1.07055	1.05544	1.04549	1.0338	1.0238	1.01175	1.01165	1.00994	1.01131	1.01149	1.00665	1.0271	1.00864	1.00257	0.999495	1.00181	0.998803	0.999824	1.00269	1.01433	1.01893	1.03124	1.01895	1.01095	1.02023	1.00469
	0.96259	0.959369	0.957641	0.962148	0.96647	0.969276	0.966085	0.962621	0.990708	0.988777	0.982344	0.981404	0.985563	0.989063	0.993755	0.994558	0.996636	1.00151	1.00821	1.01149	1.0101	1.01612	1.02115	1.01658	1.01571	1.02284	1.00989	0.998271	0.995469	0.993489	0.993097	0.981149	0.968413	0.962692	0.960876	0.957626	0.95212	0.946759	0.941299	0.944058	0.94508	0.94661	0.943082	0.942964	0.94752	0.955068	0.9593	0.958655	0.962564
	0.95935	0.96636	0.973095	0.970916	0.974817	0.976968	0.986213	0.98505	1.00185	0.992742	0.994329	1.00333	1.01301	1.04442	1.01262	1.00138	1.00524	1.00756	1.00699	1.00484	1.01102	1.02034	1.01707	1.017	1.02182	1.03315	1.03611	1.02377	1.02595	1.01394	0.991695	0.978136	0.972361	0.969276	0.959235	0.949743	0.944767	0.944558	0.947003	0.943342	0.94321	0.94618	0.953336	0.960884	0.965801	0.968841	0.978819	0.989931	1.00049
	1.08695	1.07561	1.07208	1.08915	1.10003	1.09696	1.06223	1.04178	1.03275	1.02898	1.0227	1.00437	0.997747	0.99649	0.9934	0.987087	0.982477	0.98434	0.990832	0.994138	0.992034	0.992112	1.00356	1.01365	1.02431	1.01869	1.01195	1.01951	1.02007	1.02136	1.0432	1.04251	1.02734	1.01449	0.997032	0.989306	0.986487	0.973578	0.959934	0.955654	0.959635	0.962863	0.945736	0.938898	0.948947	0.953035	0.949297	0.944728	0.950472
	1.01404	1.00976	1.00285	1.00226	0.992544	0.985634	0.981631	0.983786	0.983282	0.971642	0.963845	0.966455	0.964647	0.958009	0.956885	0.960648	0.961565	0.95967	0.958788	0.966889	0.970773	0.963874	0.958611	0.966973	0.965416	0.961432	0.967516	0.972638	0.967511	0.964001	0.970249	0.965281	0.961583	0.963626	0.96956	0.976458	0.978668	0.980252	0.990312	0.993462	0.994619	0.982897	0.983693	0.985807	0.976848	0.965965	0.966079	0.970444	0.966291
	1.01384	1.02547	1.0166	1.04171	1.0262	1.00578	1.00692	0.993104	0.980173	0.979605	0.985562	0.982007	0.982508	0.991477	0.999735	1.00799	1.01942	1.03251	1.04127	1.0199	1.02512	1.00561	0.992187	0.971255	0.963528	0.968407	0.956665	0.948236	0.953317	0.957391	0.949565	0.948209	0.967284	0.965143	0.959803	0.977455	0.98875	0.97887	0.988959	1.0151	0.999847	0.998531	1.02856	1.02074	1.01848	1.03632	1.05056	1.02808	1.0165
	1.00962	1.01621	0.997055	1.00369	1.00275	0.99011	0.994736	0.99534	0.994531	0.996839	0.999938	1.00033	1.00464	1.01364	1.0185	1.00537	1.03299	1.01712	1.00158	1.00273	1.00733	0.99687	0.990048	0.998391	0.999579	0.989214	0.995507	1.00498	0.999099	0.99842	1.00677	1.00876	1.00238	1.01352	1.02354	1.02547	1.0252	1.02959	1.02373	1.02938	1.05504	1.05924	1.03363	1.04892	1.07187	1.04688	1.03382	1.04289	1.03245
	0.983673	1.00113	1.04017	1.01266	1.02766	1.05243	1.03518	1.06012	1.08667	1.08122	1.06324	1.08424	1.08213	1.0697	1.06466	1.05662	1.03637	1.03977	1.05737	1.0377	1.0335	1.06263	1.04968	1.05538	1.05302	1.07292	1.04979	1.02931	1.04152	1.03632	1.015	1.0257	1.01382	1.00199	1.03537	0.997635	0.995218	0.99363	0.985095	0.990003	0.985856	0.976793	0.987921	0.99033	0.985419	0.998251	1.00422	1.00348	1.05578
	1.01821	1.01867	1.03127	1.0416	1.03714	1.06286	1.0658	1.0592	1.07168	1.06795	1.07046	1.06272	1.06861	1.07952	1.07135	1.04731	1.05644	1.04239	1.03016	1.03719	1.02905	1.01957	1.01836	1.0153	1.01129	1.01552	1.01554	1.02114	1.03481	1.02715	1.03201	1.03201	1.02942	1.02292	1.00898	1.00745	1.00018	0.989208	0.98849	0.983167	0.982211	0.989886	0.985061	0.983347	0.994466	1.00382	1.00005	1.01791	1.03126
	1.01934	1.02408	1.03388	1.01552	1.02082	1.0096	1.00742	1.01005	1.0132	1.00645	0.997375	0.995045	0.989245	0.98883	0.982879	0.980339	0.981118	0.980718	0.976329	0.973544	0.975403	0.97756	0.976661	0.982086	0.980884	0.982636	0.996298	0.988839	0.993793	1.00432	0.997232	1.00231	1.00044	0.990981	0.995364	0.98834	0.986479	0.993606	0.987016	0.995948	0.993214	0.988118	1.01171	1.00841	1.02229	1.0397	1.0322	1.02866	1.03967
	0.961538	0.959368	0.966449	0.966026	0.964236	0.968338	0.972797	0.982778	0.97206	0.971608	0.972959	0.963215	0.967974	0.960788	0.963649	0.969964	0.962399	0.968624	0.972564	0.973408	0.979638	0.972404	0.978262	0.976794	0.981173	0.990604	0.981457	0.990925	0.991514	0.998698	1.00988	1.00042	1.01843	1.01275	1.02132	1.0249	1.02089	1.02752	1.05083	1.02814	1.01473	1.02303	0.99951	0.998641	0.998482	0.992947	1.00156	0.989905	0.999727
	0.965263	0.96784	0.964652	0.978923	0.97394	0.994625	0.992702	1.02787	1.03832	1.02769	1.04367	1.04842	1.03702	1.04348	1.02174	1.02748	1.01399	1.00656	1.00519	0.992133	0.997639	0.994573	0.975472	0.98913	0.970447	0.976917	0.976146	0.971694	0.982572	0.968373	0.982793	0.977186	0.98868	0.996311	0.993219	1.01235	1.00671	1.03371	1.02427	1.04503	1.0184	1.0232	1.00105	1.00172	0.9886	0.985802	0.985847	0.977009	0.981257
	1.0093	1.00781	1.01825	1.01247	1.01845	1.00819	1.01679	1.00767	1.01826	1.01631	1.01221	1.00678	0.992847	0.998729	0.97964	0.984567	0.969026	0.970189	0.966083	0.963404	0.966242	0.958044	0.973471	0.961069	0.977494	0.969322	0.983071	0.980007	0.979096	0.980988	0.976225	0.986603	0.976877	0.987596	0.985059	0.994675	0.997519	0.99615	1.01152	0.991338	1.0059	0.991511	1.00728	1.01512	1.01353	1.03652	1.01835	1.03158	1.05317
	1.01239	1.03584	1.01294	1.04208	1.02417	1.06312	1.04483	1.04468	1.02654	1.01902	1.0206	1.00808	1.00341	0.992493	0.990768	0.981955	0.982768	0.981479	0.979957	0.986573	0.988501	0.996768	0.992442	0.992836	0.991817	1.01465	0.999261	0.99713	0.975643	0.991509	0.975685	0.993868	0.985077	0.999298	0.996175	0.99844	0.984468	0.980552	0.977026	0.970355	0.976868	0.969903	0.970968	0.963339	0.971336	0.963327	0.971864	0.963247	0.977232
	0.973833	0.985231	0.982733	0.999269	1.00043	1.02344	1.01031	1.03306	1.01171	1.01622	1.01097	1.00502	1.01716	0.990294	0.992662	0.980072	0.984412	0.97481	0.979783	0.972569	0.979668	0.973807	0.984702	0.971587	0.983732	0.968316	0.985361	0.967965	0.980617	0.965093	0.977289	0.964449	0.979553	0.970964	0.996633	0.989142	1.00919	1.00418	0.997421	0.99788	0.994898	1.00056	1.00069	1.00897	1.01194	1.0201	1.03231	1.04357	1.03338
	1.04758	1.05993	1.0828	1.09717	1.10453	1.12861	1.10801	1.11601	1.08819	1.09717	1.08087	1.08058	1.07697	1.09059	1.06929	1.05947	1.04441	1.0457	1.04171	1.04727	1.02381	1.04897	0.999949	1.01639	0.991559	1.00533	0.984008	0.996367	0.985862	1.001	0.995327	1.00765	1.02119	1.0094	1.03535	1.006	1.03534	1.01793	1.037	1.01153	1.02131	1.00116	1.01429	0.997072	1.00298	0.998544	0.994621	1.00098	0.983821
	1.04126	1.06923	1.03815	1.05382	1.03611	1.04125	1.02737	1.03811	1.03073	1.0415	1.03497	1.04282	1.04037	1.0552	1.04578	1.05003	1.03712	1.04252	1.0299	1.0267	1.03089	1.01605	1.00802	0.99764	1.01328	0.987617	1.01697	0.981251	1.01074	0.975685	0.992661	0.9768	0.982157	0.983519	0.978598	0.988162	0.975681	0.994524	0.977885	1.00448	0.990695	1.02784	1.01944	1.04688	1.04111	1.03451	1.03504	1.02762	1.06175
	0.998547	1.00702	1.01594	1.02177	1.03801	1.0398	1.0444	1.03949	1.03452	1.0346	1.02751	1.03301	1.02287	1.03214	1.02401	1.03281	1.03391	1.027	1.03891	1.03037	1.03507	1.03611	1.01518	1.01297	1.0138	1.00744	1.0101	1.00808	1.00451	1.01139	1.00438	1.01346	1.01181	1.00095	1.00728	0.991827	0.99514	0.980314	0.986245	0.968948	0.980473	0.962988	0.964581	0.961951	0.957829	0.968124	0.960785	0.972036	0.968287
	0.992472	0.989322	0.996055	1.0085	1.00602	1.01452	1.01136	1.03004	1.03071	1.05012	1.04134	1.05151	1.07259	1.04969	1.08217	1.06764	1.0749	1.09118	1.08039	1.07871	1.10116	1.07419	1.08082	1.06427	1.08642	1.04503	1.07852	1.03686	1.0469	1.02495	1.02129	1.02307	1.0101	1.03218	1.00758	1.01816	0.99162	0.995458	0.984034	0.983359	0.975384	0.976012	0.980665	0.980198	0.992774	0.988111	1.01054	1.00683	0.997736
	0.973748	0.974867	0.991676	0.989171	1.00785	1.01542	1.02211	1.03708	1.04262	1.03295	1.03572	1.06084	1.03738	1.06124	1.04794	1.03987	1.06078	1.03428	1.03429	1.03779	1.02482	1.03405	1.01523	1.01313	1.01557	1.01057	1.00704	1.00876	1.00683	1.00625	1.01856	1.01526	1.01241	1.03726	1.02995	1.02738	1.05291	1.02973	1.04432	1.00318	0.997647	0.996082	0.975108	0.984111	0.970238	0.970018	0.975163	0.969495	0.978884
	1.0228	1.04095	1.04596	1.06025	1.06033	1.05768	1.05799	1.06945	1.08108	1.08361	1.09033	1.09462	1.12029	1.08477	1.07512	1.05717	1.04917	1.04609	1.02403	1.02588	1.01751	1.00301	1.00487	0.988763	0.98714	0.987873	0.97853	0.984426	0.985357	0.981342	0.991074	0.982487	0.983197	0.988614	0.981855	0.982057	0.981318	0.974709	0.975839	0.974235	0.967877	0.97272	0.971531	0.975925	0.981191	0.974748	0.978044	0.981168	0.963981
	0.999699	0.996185	0.995057	1.02554	1.00922	1.00662	1.01085	1.02785	1.02203	1.02311	1.03796	1.0264	1.02776	1.04048	1.03296	1.03824	1.02446	1.04269	1.02681	1.02049	1.04212	1.02647	1.0174	1.01114	1.00789	0.999992	1.01053	1.00152	0.992971	0.986462	0.978564	0.979584	0.980086	0.977409	0.982867	0.98826	0.999102	1.01058	1.01467	1.02641	1.04009	1.03734	1.02882	1.03304	1.02996	1.03919	1.02135	1.01809	1.01127
	1.00416	0.999823	1.01423	1.03177	1.03663	1.06558	1.06626	1.01773	1.01085	1.0187	1.01349	1.01745	1.02304	1.01684	1.01467	1.02541	1.01647	1.01464	1.02396	1.02437	1.05094	1.05842	1.0347	1.03099	1.03765	1.03376	1.03109	1.02733	1.03113	1.0246	1.01748	1.01662	1.01079	1.01275	1.00657	1.00139	1.00158	0.994859	0.994854	0.997006	0.991498	0.987593	0.988255	0.984408	0.978661	0.977147	0.973991	0.968583	0.968804
	0.99981	1.01383	1.01414	1.01988	1.02316	1.03114	1.02724	1.02656	1.03208	1.03921	1.0349	1.02176	1.01181	1.00532	0.994026	0.986485	0.983308	0.983284	0.980932	0.987086	0.997284	0.988949	0.988984	0.990359	0.987713	0.98337	0.994572	1.00158	0.998656	1.00646	1.01852	1.02007	1.015	1.00831	1.00595	0.997046	1.01897	0.977498	0.97548	0.978259	0.96798	0.96129	0.966268	0.965082	0.957172	0.961461	0.966716	0.961916	0.964646
	1.03103	1.02576	1.03059	1.04331	1.05498	1.04536	1.04665	1.07776	1.08011	1.07607	1.06276	1.04929	1.02761	1.02013	1.01908	1.01061	0.997403	0.987289	0.983644	0.979054	0.969267	0.967998	0.966664	0.963395	0.961412	0.965818	0.969888	0.969413	0.974505	0.986513	0.993947	1.01193	0.999995	1.0041	0.995744	0.990413	0.997377	1.00324	1.00345	1.00106	0.995992	0.991905	0.986036	0.981256	0.977109	0.980236	0.986093	0.989428	0.993075
	1.08669	1.07629	1.06376	1.06491	1.05764	1.05536	1.06506	1.07641	1.09019	1.07308	1.0601	1.04835	1.03219	1.02055	1.00353	0.993582	0.984659	0.980673	0.971663	0.965461	0.963568	0.961866	0.961218	0.959786	0.961574	0.961237	0.960141	0.959456	0.960794	0.962034	0.959849	0.96116	0.965301	0.967618	0.96798	0.972196	0.968329	0.96412	0.963757	0.959163	0.954738	0.955407	0.955794	0.955128	0.956934	0.959889	0.963516	0.965935	0.969029
	1.00883	1.00869	1.00561	1.00665	1.0075	1.01438	1.01235	1.02608	1.00533	1.00865	1.01342	1.02313	1.01308	1.00185	1.00074	0.987215	0.979366	0.974024	0.977459	0.978331	0.974791	0.975847	0.981654	0.984813	0.990084	1.00492	0.992156	0.986852	0.983222	0.981244	0.985171	0.98688	0.983985	0.986311	0.992431	0.998488	0.999231	0.996561	0.987959	0.98666	0.986217	0.979898	0.978945	0.980361	0.981476	0.981154	0.981242	0.983456	0.995028
	1.02673	1.03161	1.01968	1.01344	1.00954	1.00614	1.00628	1.00791	1.02228	1.01395	1.01046	1.01616	1.02125	1.02958	1.01369	0.998812	0.992631	0.989979	0.984065	0.974594	0.971639	0.976528	0.982731	0.985771	0.987272	0.994203	1.01123	1.03456	1.04907	1.05531	1.05935	1.05491	1.04843	1.03881	1.03215	1.03708	1.05365	1.03331	1.0148	1.00407	0.997523	0.987703	0.978113	0.970193	0.96573	0.961963	0.956798	0.953828	0.952998
	0.986208	0.987763	0.996167	0.997009	0.994605	0.996763	1.00104	1.02089	1.00869	1.00235	1.00093	1.0022	0.999646	0.99507	0.994028	1.00782	1.01857	1.01391	1.00296	0.993914	0.98868	0.986113	0.983075	0.984405	0.984704	0.984874	0.994198	1.0106	0.992212	0.987382	0.988617	0.985914	0.983472	0.978466	0.976377	0.973446	0.971864	0.972278	0.969718	0.968451	0.963348	0.961452	0.961671	0.963585	0.964214	0.965601	0.968221	0.970107	0.973122
	0.957331	0.96365	0.962572	0.968691	0.972817	0.983014	0.987456	0.99412	1.01059	1.02161	1.03117	1.0331	1.02814	1.01697	1.01876	1.0172	1.02339	1.01786	1.01065	1.0055	1.00311	1.00223	0.995272	0.99164	0.988946	0.992997	0.991512	0.995298	0.999728	1.00183	1.01445	1.02273	1.03456	1.01865	1.02228	1.02329	1.01002	0.998679	0.989915	0.983771	0.986449	0.983541	0.980167	0.982113	0.987174	0.995018	0.999782	1.00226	1.00284
	0.968202	0.967286	0.96732	0.97099	0.979097	0.987911	0.996917	1.02239	1.03445	1.02898	1.03186	1.04965	1.0381	1.04075	1.03725	1.03476	1.02482	1.02881	1.03333	1.03467	1.03481	1.05703	1.05488	1.04182	1.03741	1.02995	1.03061	1.02583	1.02668	1.02598	1.0214	1.02081	1.01468	1.01388	1.00942	1.00576	1.00486	1.00213	1.00429	1.0059	0.996794	0.994956	1.001	0.99985	0.998453	0.992982	0.992867	0.991768	0.991411
	0.967727	0.965688	0.968891	0.975579	0.982404	0.97988	0.979734	0.986373	0.991562	0.982936	0.978985	0.967211	0.965823	0.963633	0.966596	0.968791	0.970419	0.974525	0.97957	0.981845	0.989746	0.990704	0.99442	0.996974	0.999839	1.00399	1.0065	1.00897	1.00945	1.00863	1.00922	1.00901	1.00805	1.01077	1.01189	1.00186	0.994637	0.987529	0.982603	0.978751	0.972735	0.965725	0.957344	0.954409	0.950463	0.947722	0.943668	0.940668	0.938764
	0.998661	1.00379	1.01379	1.01775	1.0125	1.00433	0.990901	0.989053	0.99	0.986372	0.98303	0.983637	0.979967	0.983042	0.98145	0.983581	0.988054	0.993406	1.00389	1.01626	1.02463	1.02472	1.03086	1.02719	1.02707	1.02574	1.02992	1.03454	1.04119	1.04486	1.04345	1.03522	1.02614	1.01284	0.998709	0.988757	0.980632	0.974451	0.966871	0.960134	0.95566	0.954023	0.953496	0.953709	0.953096	0.955658	0.956943	0.961001	0.961958
	0.99417	0.994477	0.998098	1.00611	1.01293	1.02376	1.03827	1.06019	1.05955	1.06356	1.06909	1.07888	1.07844	1.06219	1.06804	1.04828	1.03501	1.02104	1.01661	1.01307	1.00831	1.00786	1.0064	1.00418	1.00091	0.999087	0.997367	0.996994	0.999074	1.00629	1.00918	1.01417	1.02372	1.02348	1.00429	0.993798	0.987354	0.98167	0.973417	0.966633	0.956804	0.951194	0.949062	0.946846	0.945682	0.944887	0.945717	0.946716	0.951554
	0.997183	1.00019	1.00032	1.00498	1.01799	1.01594	1.00132	0.996195	0.996262	0.991403	0.986575	0.986658	0.984663	0.984348	0.995289	1.03197	0.990739	0.982559	0.978976	0.974031	0.974448	0.975559	0.975389	0.981466	0.986483	0.989117	0.992414	1.001	1.00532	0.998867	0.988578	0.983991	0.983922	0.982013	0.996072	0.991823	0.972574	0.969221	0.966793	0.968545	0.967868	0.966095	0.967063	0.962973	0.959565	0.954072	0.953091	0.952989	0.956552
	1.01387	1.0039	0.99734	0.984196	0.977022	0.970622	0.96503	0.966973	0.970658	0.969944	0.965585	0.965593	0.965878	0.969045	0.97082	0.975169	0.981911	0.989297	0.996844	1.00885	1.01494	1.02992	1.03498	1.0281	1.02625	1.02275	1.02557	1.02489	1.03242	1.02582	1.01583	1.00817	1.00239	0.997487	0.991606	0.983665	0.977795	0.972012	0.969577	0.965555	0.968266	0.970219	0.978469	0.996098	0.996586	0.987948	0.983041	0.986349	0.990066
	1.00193	0.998663	0.998396	0.996348	0.995692	0.993645	0.99344	0.99302	0.988807	0.983293	0.983258	0.980061	0.977481	0.976743	0.979151	0.978958	0.983285	0.984242	0.988827	0.992566	0.994964	0.99842	1.00446	1.00732	1.01113	1.01243	1.01821	1.02054	1.01029	0.99585	0.984582	0.975474	0.967069	0.959942	0.955457	0.952442	0.948923	0.946934	0.943702	0.947	0.944147	0.945512	0.944531	0.944014	0.942225	0.940253	0.942319	0.944013	0.946337
	0.975167	0.978007	0.977015	0.979232	0.980203	0.985358	0.984712	0.989544	0.994087	0.991786	0.988224	0.984106	0.983745	0.981108	0.97706	0.975942	0.975849	0.975317	0.977449	0.977167	0.982425	0.984272	0.978046	0.978804	0.974203	0.972374	0.96984	0.969992	0.972573	0.973353	0.976837	0.978821	0.984919	0.990136	0.997724	0.996105	0.994243	0.991018	0.988294	0.982304	0.979848	0.975867	0.974001	0.970463	0.971077	0.972819	0.973051	0.97408	0.977033
	0.980432	0.986939	0.995558	1.00407	1.01954	1.03125	1.04435	1.06786	1.0664	1.05944	1.04894	1.05273	1.0465	1.04664	1.03886	1.03137	1.02558	1.02223	1.0196	1.02373	1.02465	1.03118	1.02575	1.02221	1.01142	1.00437	0.998362	0.990088	0.983566	0.98126	0.980207	0.980142	0.983078	0.987148	0.992305	1.00082	1.00875	1.02052	1.03744	1.06181	1.0493	1.04744	1.0551	1.05487	1.07655	1.06489	1.05912	1.04978	1.04084
	0.977198	0.978166	0.981156	0.982908	0.98674	0.987319	0.990268	0.992096	0.999657	0.99758	0.999197	0.996815	0.998007	0.997782	0.997913	0.998152	0.998938	0.997123	0.99649	0.998371	0.995853	0.993166	0.988753	0.983383	0.979341	0.974702	0.97099	0.971324	0.970946	0.973518	0.975033	0.981351	0.986386	0.992697	1.00034	1.00553	1.00983	1.00601	1.00786	1.01082	1.01146	1.0098	1.00852	1.01177	1.00621	1.00826	1.00554	1.00352	1.00362
	0.997753	1.0042	1.00283	1.00768	1.01003	1.01625	1.01502	1.0245	1.03929	1.05232	1.05555	1.05871	1.05705	1.05666	1.05205	1.05008	1.04163	1.03936	1.03001	1.02315	1.01543	1.00858	1.00704	1.00598	1.00478	1.00492	1.00537	1.00509	1.00601	1.00767	1.00895	1.01244	1.01632	1.02695	1.03067	1.03268	1.03378	1.02812	1.02251	1.0146	1.01074	1.0034	0.999825	0.999353	1.00117	0.999229	1.00234	1.00179	1.00472
	1.02091	1.03071	1.0435	1.05228	1.06425	1.06985	1.08756	1.05683	1.03731	1.03359	1.02846	1.02056	1.01786	1.01292	1.00088	0.997263	0.991215	0.991281	0.989652	0.99151	0.991755	0.994735	0.989208	0.992607	0.995607	0.996309	0.997754	1.00051	1.00409	1.00661	1.00837	1.01183	1.02068	1.02894	1.0417	1.04963	1.05058	1.06187	1.06325	1.07661	1.04496	1.04312	1.02613	1.03035	1.03197	1.01075	0.994511	0.990654	0.984817
	1.02367	1.02349	1.02124	1.02326	1.02145	1.02629	1.02827	1.02744	1.01499	1.00613	1.00142	0.997892	0.995215	0.988957	0.979443	0.97434	0.972457	0.971682	0.971748	0.966524	0.967044	0.972054	0.977501	0.97822	0.982805	0.993232	0.997388	0.994263	0.992873	0.992756	0.990288	0.97979	0.97064	0.962509	0.956983	0.95434	0.946742	0.940608	0.937154	0.935986	0.934492	0.936241	0.932262	0.930528	0.929686	0.931666	0.934173	0.936674	0.940955
	0.986712	0.99137	1.00219	1.01613	1.02348	1.03071	1.02369	1.01033	1.01135	1.00864	1.00825	1.00369	1.00048	1.00196	1.0145	1.03308	1.03476	1.01721	0.993269	0.987753	0.984198	0.984378	0.972215	0.961436	0.957303	0.953366	0.947869	0.941297	0.933715	0.928098	0.923522	0.921249	0.919921	0.916081	0.912776	0.910848	0.911732	0.913109	0.913991	0.91479	0.917895	0.917769	0.921497	0.926382	0.933374	0.941371	0.952834	0.969413	0.975121
	0.98896	1.00057	1.01213	1.01533	1.02125	1.02598	1.03619	1.03699	1.022	1.0262	1.02214	1.02435	1.0218	1.00962	1.00768	1.00765	1.0102	1.01029	1.00435	1.0119	1.02438	1.02561	1.03054	1.02242	1.01957	1.01292	1.00194	0.988238	0.98281	0.986493	0.987301	0.98225	0.98187	1.00223	1.02141	0.997744	0.97745	0.964401	0.952724	0.945403	0.940773	0.941379	0.943109	0.940158	0.940522	0.949653	0.948745	0.949175	0.953321
	1.00758	1.00751	1.0061	1.01272	1.01731	1.02029	1.00954	1.01593	1.02531	1.01677	1.0112	1.0173	1.02175	1.01793	1.01337	1.01468	1.02096	1.01357	1.01059	1.01873	1.02742	1.01863	1.02284	1.01499	1.01587	1.01053	1.00853	1.01186	1.01716	1.01509	1.0001	0.990846	0.987803	0.988191	0.978748	0.971139	0.965112	0.96568	0.967469	0.962639	0.960286	0.959918	0.966556	0.984809	0.973339	0.98641	0.974827	0.969373	0.971588
	1.04723	1.0418	1.04631	1.04649	1.04445	1.04358	1.03926	1.0496	1.03166	1.03712	1.05194	1.03765	1.03588	1.03558	1.0302	1.02994	1.02586	1.02041	1.02443	1.02722	1.03373	1.03235	1.02936	1.02995	1.02972	1.03482	1.01811	1.00411	0.995429	0.99305	0.985045	0.976168	0.971813	0.969263	0.965171	0.963212	0.963331	0.961961	0.961058	0.963995	0.969928	0.968834	0.971395	0.982173	0.992428	0.987079	0.986824	0.992451	0.987696
	1.02734	1.0341	1.04443	1.03805	1.04393	1.05508	1.05235	1.04181	1.0441	1.03536	1.02949	1.02773	1.02203	1.01929	1.01634	1.01018	1.0229	1.02987	1.006	0.990999	0.993049	0.986652	0.972462	0.969462	0.970802	0.961623	0.956905	0.961638	0.959232	0.955583	0.959317	0.963257	0.96125	0.964228	0.969683	0.971456	0.97446	0.983235	0.992017	1.0015	1.01083	1.01268	1.00194	1.0016	1.01457	1.00998	0.998234	0.994398	0.991906
	0.990527	1.00201	1.00346	0.986467	0.997239	1.01442	0.999786	1.0195	1.02772	1.01914	1.00526	1.00479	1.00182	0.992387	1.01301	0.986984	0.983754	0.99967	0.997786	1.00196	0.981589	0.97488	0.980022	0.977996	0.967528	0.968361	0.973173	0.964462	0.963108	0.971844	0.968752	0.965875	0.97541	0.976858	0.975138	0.980196	0.97905	0.97771	0.981657	0.982331	0.987797	0.989579	0.986879	0.989903	0.969936	0.968733	0.97088	0.963043	0.962446
	0.996993	1.01012	0.979244	1.00511	1.01092	0.994219	0.981638	0.987481	0.976834	0.972573	0.967557	0.96256	0.966622	0.967631	0.968782	0.975328	0.982505	1.00509	0.980462	0.981483	0.994961	0.979525	0.982859	0.994709	0.988541	0.991369	0.995036	1.01325	1.03764	1.00137	1.0053	1.00708	0.995389	1.01189	1.03319	1.0007	1.00924	1.00093	0.988723	0.997694	0.990579	0.980773	1.00037	0.973694	0.968938	0.975329	0.959819	0.958248	0.960022
	0.994448	0.990485	0.99968	0.998222	0.989014	0.996008	0.993847	0.994767	1.01345	1.01831	1.01428	1.01441	1.01558	1.00612	1.0058	1.00426	0.999938	0.997712	0.995735	0.989145	0.984887	0.982585	0.976193	0.973241	0.975468	0.974447	0.972227	0.973543	0.974791	0.975998	0.982788	0.985901	0.987896	0.990862	1.00201	1.0011	1.01063	1.02245	1.02331	1.0306	1.01856	1.00951	1.01243	0.995867	0.999779	1.00412	0.993073	1.00297	1.02404
	0.985462	0.99688	1.00109	1.00459	1.00567	1.0042	1.00378	1.01218	1.02699	1.0338	1.03367	1.03247	1.0411	1.03113	1.04755	1.02781	1.0248	1.01121	1.00586	1.00121	0.999835	0.997948	0.99521	0.991254	0.993101	1.00308	1.0028	1.00769	1.01176	1.01905	1.00397	1.00563	1.01929	1.0065	1.006	1.00335	0.999325	1.00545	1.00661	1.00289	1.00977	1.02496	1.00342	1.00376	1.00795	1.00714	1.0111	1.01137	1.01441
	0.973693	0.961457	0.977633	0.969071	0.981106	0.992234	0.977069	0.992461	0.98557	0.984342	0.994962	0.993263	1.00698	1.00933	1.00145	1.0037	0.997793	1.00219	1.00656	1.00338	1.0113	1.00959	1.01054	1.01841	1.01544	1.01708	1.01256	1.00658	1.00408	0.994883	0.991675	0.988451	0.983039	0.982853	0.977761	0.97832	0.977926	0.977876	0.984379	0.987956	0.992849	1.0038	1.00649	1.02396	1.03223	1.05011	1.06394	1.07415	1.07683
	0.952094	0.969275	0.962395	0.973573	0.981701	0.981632	1	1.00258	1.03711	1.01789	1.02663	1.03286	1.02845	1.05006	1.03738	1.0717	1.0633	1.109	1.1068	1.11737	1.1031	1.13835	1.10025	1.13334	1.08326	1.10972	1.06468	1.076	1.06532	1.02898	1.0359	1.00646	1.00177	0.992538	0.986223	0.986588	0.979991	0.984352	0.978015	0.980329	0.982988	0.98534	0.994206	0.992198	0.997773	1.00223	1.00376	1.0083	1.00752
	1.00337	1.0172	0.998627	1.01746	1.00348	1.0109	1.00209	1.00441	1.01657	1.00774	1.01809	1.00697	1.02469	1.0132	1.03674	1.00553	1.02287	1.00295	1.0126	1.00962	1.00944	1.02357	1.0148	1.03745	1.01984	1.037	1.02871	1.03154	1.02405	1.01875	1.00992	1.01073	1.00875	1.01244	1.01257	1.0156	1.03327	1.0244	1.05005	1.0441	1.04783	1.08012	1.03808	1.06196	1.03504	1.04073	1.03144	1.03153	1.03466
	0.997323	0.99551	1.00038	1.00392	1.0089	1.0176	1.01666	1.03762	1.03319	1.04596	1.03482	1.04973	1.03558	1.05704	1.03971	1.065	1.05677	1.04663	1.04858	1.02303	1.04481	1.01166	1.01544	1.00261	1.00789	0.998847	1.00868	1.0087	1.02204	1.03052	1.03657	1.01845	1.01881	1.00312	1.00209	0.992119	0.987161	0.984409	0.977549	0.979624	0.970873	0.972772	0.96242	0.96792	0.963688	0.976883	0.966001	0.974478	0.968471
	1.01798	1.00608	1.02309	1.00869	1.03084	1.01863	1.0294	1.02672	1.0477	1.02981	1.03362	1.01554	1.01764	1.00547	1.00485	0.995304	0.992988	0.9902	0.984657	0.985436	0.981423	0.984406	0.985134	0.986659	0.988767	0.991085	0.993589	0.990119	0.997051	0.990173	0.993385	0.988763	1.00624	0.981386	0.979506	0.966941	0.967678	0.957285	0.959758	0.951403	0.953293	0.944716	0.945067	0.942338	0.941487	0.938739	0.941441	0.940511	0.944989
	0.990481	0.987767	0.99935	0.995273	1.01126	1.01115	1.00242	1.02998	1.01044	1.01385	1.00907	1.00149	1.00294	0.988576	1.00969	0.974104	0.983105	0.963523	0.968951	0.968014	0.971632	0.978201	0.977694	0.982802	0.982126	0.99269	0.987477	1.00121	0.996756	0.989672	0.9952	0.985369	0.99497	0.980066	0.985637	0.979154	0.980899	0.985411	0.983456	0.986785	0.983896	0.984092	0.97926	0.991836	0.980268	0.999292	0.986388	0.993008	0.990774
	1.03481	1.05123	1.03015	1.0352	1.02363	1.0247	1.02649	1.02504	1.03393	1.02864	1.0223	1.01582	1.00701	0.993497	0.982734	0.971912	0.962465	0.959341	0.950497	0.948482	0.942947	0.944167	0.942046	0.945137	0.945276	0.949234	0.948105	0.952302	0.952644	0.959719	0.967545	0.974521	0.98032	0.989815	0.986826	0.997706	1.00094	1.01421	1.02369	1.01708	1.02515	1.04405	1.02575	1.014	1.00737	0.999652	0.988671	0.994167	0.986399
	0.987085	0.995916	1.00407	1.01878	1.01866	1.00982	1.00825	1.01599	0.996151	0.986223	0.980658	0.983034	0.976168	0.98206	0.978291	0.983921	0.985416	0.988801	1.00141	1.00835	1.02834	1.01488	1.01414	1.00494	1.01821	1.00444	1.03255	1.00087	1.02263	0.995452	1.00864	0.991534	1.00133	0.984285	0.986048	0.97729	0.973548	0.975779	0.966355	0.974607	0.967212	0.971513	0.971463	0.972325	0.981359	0.979746	0.98331	0.98104	0.982059
	0.956652	0.955892	0.954824	0.958938	0.958571	0.960199	0.960818	0.971454	0.975465	0.982513	0.981242	0.983808	0.996969	0.994834	1.01061	1.0183	1.03194	1.0484	1.05489	1.03922	1.0329	1.04398	1.03035	1.02745	1.0286	1.02759	1.01405	1.01528	1.01542	1.00514	1.01071	1.00489	1.0027	1.00995	1.00509	1.01384	1.01156	1.00785	1.02603	1.01456	1.03924	1.03464	1.0414	1.05793	1.04045	1.07262	1.04651	1.05793	1.04189
	0.98981	0.998585	0.99743	1.00136	1.01324	1.01055	1.03153	1.03752	1.05087	1.0366	1.02557	1.04662	1.01377	1.02518	1.0227	1.0218	1.02221	1.01831	1.00631	0.995876	1.00409	1.00097	1.01684	1.02383	1.02226	1.05769	1.0327	1.03283	1.03123	1.02358	1.02438	1.02095	1.01884	1.01452	1.01958	1.02472	1.0269	1.04176	1.03612	1.02841	1.02957	1.04035	1.01805	1.00689	1.0216	1.00609	1.00834	1.01665	1.01367
	1.00566	1.00245	1.00169	1.02197	1.01507	1.02151	1.04688	1.04768	1.04197	1.0487	1.03523	1.04748	1.0355	1.04052	1.01701	1.00893	1.02194	0.998298	0.994394	0.998398	0.991677	0.99901	0.995275	0.995564	0.996526	0.992528	0.988666	0.986175	0.984227	0.98203	0.982629	0.986038	0.98929	0.997024	1.00407	1.01986	1.0174	1.02097	1.01296	1.01098	1.0164	1.01965	1.01343	1.02233	1.02596	1.0508	1.011	1.01216	1.00408
	1.00326	0.998367	1.00124	0.997888	1.00244	1.01259	1.02129	1.01818	1.04666	1.03483	1.0335	1.03697	1.02121	1.02293	1.033	1.03539	1.05447	1.04925	1.04793	1.03356	1.04354	1.02175	1.02779	1.03606	1.02733	1.0233	1.01068	0.995229	0.999789	0.997225	0.985717	0.995279	0.996402	0.98999	1.00476	1.00794	1.01012	1.02465	1.04066	1.05339	1.08477	1.04192	1.05492	1.03365	1.01887	1.02942	1.01811	1.01296	1.01988
	0.99126	0.995405	1.01505	1.01006	1.01561	1.03035	1.02259	1.04154	1.03826	1.03708	1.04935	1.04738	1.05059	1.06586	1.06801	1.06791	1.06727	1.07477	1.08028	1.06266	1.06546	1.08497	1.04237	1.02314	1.01365	1.00955	0.998902	0.990742	0.987694	0.981461	0.980364	0.98782	0.987721	0.983663	0.994386	1.0135	1.01168	0.993268	0.982496	0.978129	0.982029	0.971957	0.97055	0.978362	0.976751	0.973391	0.980712	0.982698	0.980861
	0.988509	0.994995	0.988997	1.00486	1.03457	1.044	1.02727	1.02189	1.02717	1.0223	1.01456	1.01799	1.00977	1.00336	1.00099	0.999053	0.997902	0.994544	0.99441	1.00106	1.00891	0.994993	0.995597	0.984882	0.974547	0.971148	0.967214	0.958273	0.955659	0.956869	0.954401	0.951903	0.954813	0.956596	0.957199	0.963871	0.96826	0.966329	0.976316	0.988686	0.982862	0.988994	1.01836	0.996444	1.00081	1.01058	1.00311	1.0075	1.02422
	1.02092	1.02004	1.02743	1.02991	1.02496	1.03445	1.05858	1.06591	1.03021	1.01071	1.0141	1.01204	1.00182	0.997629	1.0076	1.00211	0.994855	0.993618	0.998789	0.995879	0.99257	0.997092	0.994708	0.99202	0.992056	0.995771	0.99975	0.993143	0.99115	0.996862	0.998046	0.997621	1.01229	1.04538	1.03425	1.02077	1.01423	1.01185	1.01491	1.00762	1.00101	0.996362	0.998137	0.996563	0.990632	0.988605	0.989322	0.989392	0.99176
	1.01897	1.0001	1.00165	1.00535	1.00067	0.998328	1.00133	1.00787	1.02759	1.02153	1.02126	1.03022	1.02957	1.02022	1.0195	1.01817	1.01221	1.01016	1.01063	1.01058	1.00652	1.00378	1.00296	1.00498	1.00428	1.00403	1.00747	1.01154	1.01096	1.00328	0.999474	0.999789	0.995198	0.984874	0.98531	0.992019	0.990586	0.988761	0.989028	0.995071	0.99578	0.993529	0.996259	0.999302	1.0114	1.01615	1.01376	1.02021	1.03416
	0.976179	0.974882	0.980221	0.977726	0.977258	0.980309	0.98958	0.998915	1.00648	1.00891	1.00548	0.995582	0.992482	0.987524	0.986023	0.986975	0.989599	0.991342	0.992409	0.995752	0.998102	0.998038	0.997397	1.00154	1.00408	1.00851	1.01423	1.02299	1.01948	1.01826	1.01914	1.01103	1.0069	1.00379	0.997246	0.992809	0.988514	0.982936	0.975363	0.969313	0.968872	0.96763	0.962868	0.95946	0.959964	0.962462	0.963932	0.965517	0.96725
	0.963411	0.971554	0.982066	0.988324	0.989139	0.996644	1.01055	1.02027	1.03374	1.03684	1.03367	1.04367	1.04625	1.04847	1.04106	1.02075	1.01149	1.00909	1.00626	1.00937	1.00286	0.998264	0.995301	0.98745	0.983704	0.977151	0.977415	0.969378	0.967	0.964096	0.957544	0.957598	0.959569	0.962954	0.96499	0.962838	0.96428	0.966753	0.975381	0.980856	0.979916	0.980994	0.982835	0.991716	1.00733	1.00018	0.994493	0.995084	0.997164
	0.975849	0.977391	0.980613	0.985126	0.993922	0.999705	1.00475	1.01566	1.02005	1.04188	1.05871	1.06147	1.0637	1.05422	1.05932	1.06242	1.06246	1.0569	1.05347	1.03936	1.03605	1.04071	1.02957	1.02933	1.0184	1.01252	1.00696	1.00738	1.00788	1.00499	1.00779	1.00606	1.01138	1.01407	1.00981	1.00996	1.01455	1.01661	1.01235	1.01121	1.01227	1.01786	1.03013	1.04559	1.05216	1.04508	1.03651	1.03262	1.03089
	1.03134	1.02818	1.02836	1.02704	1.02708	1.03183	1.02932	1.03398	1.0552	1.03074	1.01971	1.01029	1.00415	1.00495	0.999783	0.994881	0.988885	0.985536	0.984082	0.985969	0.988632	0.992943	1.00246	1.00822	1.01802	1.02592	1.02877	1.04895	1.03662	1.02493	1.02642	1.02551	1.02794	1.03592	1.03586	1.0257	1.02331	1.0231	1.02624	1.02699	1.02633	1.02411	1.02643	1.02261	1.02261	1.01789	1.00908	0.99886	0.992569
	1.01732	1.01305	1.01757	1.02127	1.01087	1.01381	1.00561	1.00754	1.01045	1.00638	0.999359	0.996213	0.991574	0.988393	0.982194	0.979236	0.976558	0.977459	0.978067	0.978348	0.983362	0.990653	0.988845	0.989607	0.986844	0.985211	0.988093	0.986915	0.989887	0.995417	0.994518	0.998401	1.0011	1.00435	1.00538	1.01173	1.01302	1.0145	1.01627	1.0209	1.02454	1.02347	1.02537	1.01968	1.0122	1.00419	0.998148	0.993577	0.991373
	0.988096	1.00228	1.02264	1.06279	1.05123	1.04927	1.05112	1.05757	1.06096	1.0642	1.0799	1.06574	1.05312	1.05113	1.04891	1.04617	1.0354	1.02586	1.01883	1.01422	1.01099	1.01214	1.01218	1.0137	1.02045	1.02996	1.04324	1.06577	1.08677	1.06571	1.04696	1.04042	1.03058	1.02815	1.02333	1.01846	1.02326	1.03014	1.02712	1.0158	1.01079	1.00543	0.999211	0.994844	0.991207	0.992051	0.992906	0.995098	0.99918
	0.966771	0.975453	0.986255	1.00041	1.00472	1.01522	1.01864	1.02766	1.04506	1.02671	1.02077	1.0078	0.998072	0.993095	0.99091	0.986233	0.985051	0.984094	0.98231	0.982588	0.982602	0.979711	0.982379	0.982079	0.981854	0.985016	0.99211	1.00381	0.997109	0.990606	0.992058	0.994224	1.01266	1.00962	1.0015	0.991524	0.993015	0.993011	0.987895	0.987458	0.98871	0.99834	0.993992	0.989338	0.978306	0.975656	0.973727	0.973197	0.971228
	0.978357	0.99395	1.01292	1.01236	1.00814	1.0085	1.00686	1.0064	0.997671	0.99337	0.994495	0.993217	0.991549	0.992618	0.991443	0.993101	0.991544	0.986731	0.981736	0.976731	0.971201	0.968571	0.965372	0.962971	0.963227	0.962469	0.965634	0.964208	0.969033	0.969078	0.970606	0.971624	0.967056	0.963524	0.959494	0.957321	0.956393	0.955843	0.957109	0.962734	0.966251	0.975296	0.979717	0.980376	0.979711	0.974182	0.971044	0.966952	0.967882
	0.951285	0.953144	0.957307	0.959375	0.964509	0.967291	0.974146	0.977563	0.987598	0.994013	0.994452	1.00352	1.00807	1.01354	1.00445	1.00073	0.993923	0.991721	0.9881	0.982932	0.982215	0.979435	0.978092	0.978338	0.978357	0.981432	0.982134	0.98537	0.986119	0.988077	0.992782	0.999379	1.00505	1.01321	1.02153	1.02168	1.01216	1.01096	1.01111	1.01358	1.01958	1.03266	1.03475	1.02539	1.01854	1.01054	1.00582	1.00259	0.999818
	0.988504	0.996355	1.0066	1.01491	1.02657	1.03928	1.05005	1.0677	1.07767	1.08389	1.07055	1.06235	1.06113	1.05859	1.05508	1.05366	1.0611	1.05956	1.05725	1.05204	1.05255	1.05363	1.05206	1.03183	1.01928	1.00827	0.997763	0.990629	0.987322	0.982995	0.977153	0.974965	0.974567	0.974899	0.977135	0.979232	0.983177	0.985206	0.990655	0.994742	1.00829	1.01129	1.02382	1.04202	1.04434	1.04824	1.05419	1.07353	1.06773
	1.00368	1.01024	1.01284	1.01589	1.01582	1.0144	1.01532	1.01772	1.02179	1.02359	1.02805	1.03481	1.04256	1.05358	1.05771	1.04897	1.03462	1.03047	1.0192	1.01303	1.00793	1.0015	0.992691	0.987489	0.983799	0.980499	0.979613	0.977561	0.978971	0.978275	0.982275	0.984016	0.988232	0.992363	0.997454	1.00059	1.00641	1.00849	1.00536	1.0038	0.998671	0.996551	0.992047	0.987445	0.987637	0.986552	0.987455	0.989709	0.990157
	1.04889	1.04713	1.04235	1.04758	1.04121	1.0456	1.04874	1.04038	1.04206	1.034	1.03211	1.02594	1.02688	1.02637	1.0291	1.03419	1.04369	1.04965	1.04427	1.02898	1.01988	1.013	1.0195	1.0247	1.03152	1.02887	1.02267	1.02564	1.0334	1.04324	1.0534	1.01794	1.00594	0.997857	0.987294	0.983551	0.972387	0.967546	0.964721	0.961297	0.963443	0.961119	0.962492	0.965829	0.970374	0.973941	0.982896	0.992984	1.01296
	0.971649	0.975101	0.986012	0.993471	1.01726	1.02753	1.02197	1.01094	1.01136	1.0049	0.999714	0.998072	0.996529	0.996033	0.995337	0.995022	0.993681	0.997527	0.996797	0.998547	0.997628	0.998844	1.01069	1.01243	1.01447	1.01494	1.01305	1.0034	0.997672	0.993392	0.992272	0.990234	0.991023	0.993735	1.00334	1.01307	1.01798	1.02381	1.03793	1.05402	1.04144	1.03871	1.05676	1.06661	1.03863	1.02177	1.0119	1.00642	0.994458
	0.977341	0.975515	0.969052	0.968536	0.963631	0.963877	0.961291	0.960583	0.972413	0.973993	0.971769	0.96943	0.965905	0.965255	0.965085	0.966775	0.972094	0.9712	0.973488	0.972356	0.974328	0.974532	0.970624	0.971125	0.973771	0.978228	0.984632	1.02941	0.982922	0.971049	0.963845	0.959834	0.958366	0.959088	0.959324	0.961048	0.963651	0.965412	0.97064	0.976987	0.986546	0.993887	1.01021	1.02455	1.03557	1.02785	1.02861	1.03112	1.03205
	1.02896	1.04336	1.03836	1.04851	1.04658	1.04561	1.05508	1.0658	1.04387	1.03527	1.02949	1.01868	1.01453	1.00768	1.00639	1.00321	1.0011	1.00395	1.00188	1.00591	1.009	1.01111	1.02038	1.02738	1.03859	1.05784	1.0589	1.03583	1.02066	1.01238	1.00848	1.00226	1.00065	1.00065	1.00785	1.00171	0.987264	0.978285	0.973134	0.970609	0.974421	0.97282	0.970521	0.96412	0.963189	0.963213	0.964561	0.970575	0.974802
	1.01672	1.01678	1.01241	1.01223	1.01172	1.00812	1.00267	0.997442	1.00389	1.00213	1.00363	1.00145	0.998419	0.999347	1.00062	1.00696	1.01316	1.01578	1.01411	1.0195	1.02128	1.0272	1.03236	1.05269	1.03264	1.03125	1.03528	1.00983	1.00292	1.00282	1.00124	1.00245	1.00418	0.997158	0.994813	0.99215	0.991306	0.993588	0.995348	0.990112	0.987593	0.986068	0.980661	0.978677	0.974879	0.974791	0.97269	0.969102	0.96936
	0.99393	0.999997	1.01302	1.01472	1.01009	1.00806	1.00404	1.00914	1.02003	1.02122	1.01277	1.00793	1.00693	1.01003	1.0109	1.0115	1.01672	1.01718	1.02839	1.03407	1.04893	1.045	1.04621	1.0363	1.03461	1.03141	1.02732	1.02778	1.0331	1.05924	1.0296	1.01887	1.00616	1.0004	0.994462	0.991707	0.985723	0.983531	0.987593	0.994314	1.00698	1.00497	1.01705	1.00936	1.01223	1.0207	1.02784	1.02816	1.06254
	0.978603	0.970601	0.968163	0.96897	0.972179	0.971025	0.969774	0.975101	1.00653	1.01209	1.01747	1.01188	1.01801	1.02504	1.02653	1.02695	1.02254	1.02351	1.02102	1.0334	1.02406	1.01705	1.0127	1.01464	1.01262	1.00523	0.999056	1.00245	1.0001	0.998639	0.994082	0.987481	0.986797	0.986822	0.985307	0.976952	0.976505	0.978479	0.979663	0.981113	0.995354	0.99372	0.977506	0.971065	0.968564	0.964118	0.964063	0.963596	0.970343
	0.974595	0.97649	0.984802	0.988257	0.984489	0.982692	0.984873	0.992245	1.00874	1.00475	1.0034	1.00521	1.00415	1.00567	1.00334	1.00169	0.99713	0.993823	0.98889	0.983864	0.982078	0.979637	0.973544	0.969734	0.969115	0.971838	0.973001	0.970414	0.96726	0.970264	0.974062	0.971162	0.969194	0.971397	0.977544	0.981479	0.980642	0.978544	0.984097	0.986415	0.990383	0.985779	0.978702	0.974868	0.969357	0.966482	0.964892	0.965684	0.962119
	1.01237	1.01273	1.01	1.0067	1.01021	1.0096	1.00776	0.993976	0.988533	0.989623	0.991982	0.985063	0.981776	0.984856	0.998052	0.997565	0.989688	0.979631	0.97755	0.976496	0.973152	0.978393	0.988259	0.992719	0.9923	0.995652	0.999464	1.00482	1.01333	1.01888	1.01939	1.0094	1.00609	1.01243	1.01009	1.00804	1.01257	1.02106	1.02037	1.02427	1.03872	1.0438	1.03926	1.04569	1.03977	1.03124	1.02104	1.01135	1.01065
	0.965997	0.962803	0.964852	0.959267	0.956095	0.957367	0.955349	0.956082	0.964851	0.965861	0.966667	0.971114	0.974607	0.97395	0.973529	0.977055	0.975725	0.974883	0.976094	0.981697	0.985652	0.981426	0.981427	0.992051	0.995109	0.985612	0.987063	0.990114	0.97781	0.97399	0.97751	0.979294	0.976239	0.979801	0.99044	0.98952	0.99043	1.00887	1.01311	1.01596	1.03054	1.0331	1.0385	1.0442	1.04916	1.08843	1.05255	1.03817	1.04406
	0.971513	0.978306	0.979938	0.985933	0.992535	0.997777	0.997058	0.997026	0.99952	1.00601	1.03323	1.02533	1.04623	1.00563	1.00853	1.01817	1.00668	1.00766	1.01649	1.0022	0.996451	1.00485	0.998019	0.991695	1.00456	1.00275	0.995494	1.00066	0.99721	0.995718	0.992302	0.990989	0.995776	0.990545	0.992519	1.01329	1.00493	1.00485	1.00626	1.00286	1.00149	0.999979	1.00491	1.01105	1.0124	1.03337	1.02071	1.02989	1.02151
	0.968074	0.975484	0.975193	0.980992	0.992084	0.993571	0.9933	0.9972	1.03369	1.01918	1.01223	1.02033	1.01979	1.01407	1.00865	1.00636	1.00645	0.998637	1.00479	0.995172	0.991911	0.985671	0.98604	0.987011	0.982328	0.992977	0.992097	0.989213	0.991656	1.01288	0.989479	0.967592	0.966126	0.973205	0.961942	0.960224	0.967458	0.964897	0.96609	0.972083	0.972837	0.97045	0.974792	0.98314	0.975082	0.974004	0.982011	0.972092	0.971127
	1.00747	1.01479	1.0171	1.00897	1.02068	1.01724	1.00475	1.01682	1.01663	1.01035	1.01853	1.00192	1.00042	1.01433	0.998007	0.998377	1.00972	0.994413	0.993169	0.993749	0.988161	0.989216	0.986468	0.984779	0.987512	0.989288	0.986613	0.980114	0.983227	0.985318	0.972929	0.977216	0.980805	0.968536	0.975942	0.979517	0.975115	0.988782	0.988861	0.991864	1.01889	1.01871	1.00028	1.03884	1.01458	1.00552	1.03559	1.02624	1.01693
	1.07736	1.0669	1.07399	1.0762	1.05985	1.05968	1.04947	1.04874	1.04337	1.04224	1.04968	1.03875	1.04868	1.04829	1.03882	1.0545	1.03231	1.03237	1.02441	1.00818	1.00985	1.0022	1.00121	1.00871	1.00068	1.00182	1.01195	1.00367	1.00081	0.996972	0.988191	0.985189	0.983027	0.978785	0.978099	0.976123	0.987297	0.981996	0.992766	0.991208	0.99102	0.985735	0.983595	0.988784	0.982076	0.987791	0.993357	0.999314	1.00346
	1.02593	1.03216	1.03489	1.03409	1.02979	1.0264	1.02387	1.02276	1.01935	1.01525	1.01295	1.01632	1.01235	1.01867	1.02	1.025	1.01744	1.01491	1	1.0042	0.994291	0.997469	0.98809	0.981479	0.98731	0.979819	0.979903	0.97881	0.973211	0.973618	0.964292	0.961472	0.955468	0.946606	0.947042	0.943965	0.941709	0.941418	0.940962	0.944139	0.946298	0.952002	0.95756	0.963967	0.976515	0.980767	0.990239	1.00404	1.00923
	1.05302	1.05488	1.07608	1.06668	1.08188	1.05813	1.07037	1.04415	1.06691	1.04265	1.03632	1.03086	1.01738	1.01952	1.00203	1.0131	0.989373	0.990629	0.982843	0.973866	0.979351	0.963823	0.974182	0.962243	0.968851	0.958466	0.958301	0.953586	0.951603	0.947423	0.948993	0.944209	0.947525	0.950858	0.950655	0.961007	0.959008	0.96832	0.965583	0.962762	0.967242	0.961627	0.968074	0.961699	0.969531	0.973102	0.974818	0.985468	0.982914
	1.01931	1.02009	1.03291	1.04684	1.05052	1.08059	1.06985	1.09951	1.0842	1.09338	1.07753	1.05824	1.0362	1.03204	1.01291	1.00982	0.995568	0.991453	0.978786	0.976533	0.971617	0.96456	0.95894	0.951424	0.955334	0.942733	0.950778	0.941055	0.945961	0.945399	0.945247	0.958448	0.956198	0.973963	0.981742	0.992422	0.999544	1.00811	0.99894	0.999024	1.00085	0.993997	0.999148	0.998524	0.997256	1.01377	0.996754	1.00634	0.99973
	1.01186	1.02331	1.01424	1.0216	1.01979	1.02341	1.02566	1.02229	1.03862	1.02575	1.03526	1.01908	1.03091	1.01314	1.0368	1.0135	1.04466	1.0289	1.04374	1.06212	1.01826	1.0214	0.976885	0.977693	0.960735	0.961095	0.951248	0.950843	0.947272	0.949091	0.950486	0.953084	0.963901	0.959546	0.97756	0.971538	0.987067	0.97987	0.997699	0.993395	1.00508	1.02345	1.01941	1.0163	1.02631	0.993213	0.994205	0.984272	0.977952
	1.04026	1.03268	1.03611	1.0379	1.04104	1.04162	1.04915	1.05167	1.04611	1.05112	1.04414	1.0546	1.05062	1.04831	1.03823	1.03125	1.01759	1.024	1.01065	1.01583	0.999054	0.994729	0.982252	0.980556	0.96884	0.966869	0.956229	0.954541	0.9481	0.94869	0.944188	0.946789	0.947291	0.951238	0.957379	0.959932	0.950132	0.949126	0.941117	0.946369	0.944086	0.959238	0.952983	0.969577	0.968413	0.976683	0.974468	0.972677	0.958848
	1.02289	1.03163	1.03704	1.04227	1.03649	1.02752	1.01724	1.01064	1.00766	1.00191	1.00162	0.997555	0.998453	0.997556	0.992717	0.993319	0.987221	0.993329	0.985782	0.996077	0.989612	0.989435	0.981921	0.974009	0.970925	0.96756	0.96485	0.964842	0.960331	0.961458	0.95611	0.958681	0.953601	0.956087	0.95307	0.951219	0.949751	0.948295	0.948241	0.942977	0.940632	0.935712	0.936816	0.932417	0.933989	0.930334	0.93288	0.930614	0.932916
	0.983099	0.984749	0.97935	0.983805	0.977613	0.982287	0.970665	0.976694	0.969438	0.971777	0.963513	0.964532	0.961142	0.961238	0.963946	0.964937	0.970769	0.970886	0.981062	0.978047	0.989157	0.989291	0.992812	0.99133	0.989778	0.992484	0.987623	1.00176	0.986983	0.996545	0.989599	0.995347	0.996131	1.00352	1.00557	1.01432	1.01916	1.02816	1.03893	1.04179	1.0381	1.04582	1.02251	1.0278	1.01011	1.01483	1.00082	1.00202	0.991076
	0.979338	0.994754	1.00261	1.01213	1.02631	1.02769	1.06121	1.02802	1.02521	1.00885	1.01471	1.00419	1.01138	1.00556	1.01972	1.01789	1.02392	1.01338	1.00187	1.00732	0.990443	1.00632	0.989899	1.0075	1.00175	1.00907	1.021	1.01717	1.04047	1.01597	1.03402	1.01161	1.02281	1.01324	1.01442	1.02182	1.00623	1.02668	0.997728	1.02556	0.993349	1.01167	0.991526	0.999158	0.998263	0.996581	1.01136	1.00117	1.01974
	0.988352	1.00942	1.0114	1.01682	1.03246	1.03185	1.03298	1.01971	1.03563	1.01442	1.01692	1.00584	1.0018	0.997351	0.992652	0.990515	0.994032	0.989517	1.00092	0.990817	1.00467	0.997335	1.01055	0.999107	1.00689	1.00695	1.01677	1.02329	1.04086	1.03375	1.04347	1.02648	1.02605	1.00729	1.005	1.00994	0.990537	0.999	0.985066	0.985674	0.992724	0.982261	0.994057	1.00227	0.978842	0.980266	0.978055	0.975365	0.976594
	0.938671	0.953188	0.95443	0.959923	0.973614	0.965824	0.966163	0.965844	0.965091	0.973005	0.969327	0.973582	0.97554	0.973502	1.00247	0.989898	0.994521	0.976166	0.984925	0.970713	0.974522	0.976962	0.967535	0.980151	0.974576	0.97709	0.982252	0.975223	0.985622	0.982514	0.985205	0.993797	0.98781	0.996919	0.990345	0.996333	1.00682	1.00055	1.01372	1.02826	1.01452	1.02109	1.0081	1.01034	1.00572	1.00539	1.01865	1.02021	1.03195
	0.966657	0.968931	0.966746	0.976468	0.979495	0.980518	0.995505	0.989142	1.00216	1.00826	1.00669	1.0289	1.02958	1.0166	1.04106	1.03228	1.02412	1.02816	1.01349	1.00992	1.0016	1.0032	0.99663	0.995821	0.996975	0.98375	0.989952	0.981331	0.982415	0.987862	0.985817	0.994594	0.994821	1.00809	1.00436	1.01834	1.02528	1.01129	1.02366	1.009	1.00253	1.00996	1.00033	1.01691	1.00901	1.01443	1.01322	1.01535	1.02409
	1.01718	1.02761	1.01863	1.00911	1.02304	1.01596	1.00147	1.02273	1.00832	0.999585	1.01244	1.01989	1.01283	1.02191	1.02361	1.01999	1.0312	1.0319	1.01202	1.00631	1.00505	0.992292	0.988225	0.989605	0.980212	0.979709	0.981572	0.978047	0.981394	0.982483	0.986952	0.993343	0.996572	1.01097	1.01491	1.02851	1.0623	1.06036	1.04391	1.06807	1.05511	1.03761	1.05336	1.03061	1.02643	1.04223	1.0378	1.02524	1.02959
	1.05145	1.0417	1.0565	1.06188	1.06141	1.05514	1.04939	1.04615	1.0544	1.04857	1.03983	1.0318	1.02944	1.02696	1.02101	1.01528	1.00955	1.00677	1.00801	1.0009	1.00264	1.01209	1.00697	1.00504	1.01671	1.00665	1.00806	1.01363	1.00054	1.00382	1.01111	0.997233	0.998927	1.0071	0.99644	0.987618	0.988427	0.979703	0.97232	0.974182	0.974442	0.96672	0.966777	0.97134	0.965839	0.968048	0.974125	0.969988	0.971669
	0.950953	0.95808	0.965505	0.96746	0.975246	0.986272	0.993976	0.994869	1.00702	1.01498	1.01639	1.01956	1.04005	1.03444	1.04057	1.02943	1.02932	1.03513	1.0281	1.02481	1.01057	1.01023	1.00911	0.997984	0.996901	0.99624	0.989802	0.991069	0.99328	0.997258	0.981885	0.981903	0.972937	0.961476	0.95834	0.958089	0.951635	0.954319	0.95748	0.953721	0.954063	0.961315	0.96979	0.970485	0.988367	0.987147	0.978322	0.988925	0.99588
	1.00309	1.00465	1.00577	1.0244	1.03328	1.03015	1.04368	1.03966	1.04156	1.04089	1.04161	1.03305	1.02686	1.02359	1.01279	1.0067	1.00935	1.00564	0.995521	0.996605	0.999664	0.989236	0.983544	0.987328	0.984203	0.978394	0.980995	0.984334	0.983831	0.983281	0.990411	0.981324	0.970053	0.967958	0.963771	0.95726	0.956288	0.95681	0.956212	0.957133	0.960139	0.966502	0.969145	0.974261	0.981994	0.988004	0.990364	0.996917	1.00337
	1.00054	1.00311	1.01007	1.02459	1.03015	1.01888	1.01843	1.04511	1.03875	1.02039	1.032	1.03593	1.02146	1.01984	1.04276	1.03373	1.02114	1.02398	1.03075	1.0203	1.00899	1.01397	1.01003	1.00669	1.02026	1.01243	1.00482	1.02297	1.01996	1.00829	1.01631	1.02736	1.01055	1.00519	1.00229	0.998157	0.988035	0.983458	0.98747	0.988233	0.984483	0.983898	0.9929	1.00152	0.996798	0.993296	1.00072	1.01293	1.00913
	1.00529	1.00378	1.01013	1.01595	1.0094	1.01123	1.02142	1.02809	1.03337	1.02011	1.01005	1.01246	1.01399	0.997548	0.983778	0.982251	0.988711	0.989725	0.98552	0.988733	1.00401	1.02003	1.02714	1.04017	1.02427	1.01623	1.01824	1.01341	1.00429	1.00566	1.00871	1.00977	0.997927	0.990397	0.995896	1.00807	1.00282	0.990123	0.988761	0.987297	0.98425	0.983954	0.97753	0.975351	0.976571	0.986584	0.991288	0.990207	0.993185
	0.970205	0.98287	0.992972	1.00146	1.01682	1.03726	1.03665	1.03204	1.03663	1.03596	1.02781	1.02603	1.02315	1.02785	1.02726	1.00892	1	0.991656	0.991114	0.989346	0.983837	0.982061	0.979555	0.982883	0.985391	0.98499	0.990071	0.999774	0.997204	0.987877	0.980334	0.976164	0.973946	0.967678	0.964217	0.960968	0.957273	0.955838	0.954036	0.951374	0.949438	0.948057	0.949614	0.951616	0.954586	0.953114	0.954644	0.958805	0.963591
	0.978334	0.981128	0.987827	0.982137	0.977755	0.982452	0.98624	0.982348	0.979527	0.978094	0.980408	0.987141	0.992687	0.995135	1.00078	1.01589	1.02668	1.03103	1.04205	1.06343	1.06519	1.06124	1.0444	1.04127	1.03639	1.03211	1.0232	1.01551	1.01791	1.0314	1.03353	1.02683	1.0046	0.994113	0.991361	0.995295	1.0007	0.999893	1.00134	1.00362	1.01455	1.02704	1.04488	1.04257	1.03541	1.03633	1.03488	1.04006	1.0439
	1.00348	1.00792	1.01078	1.00691	1.0073	1.00192	0.998632	1.0019	0.984897	0.988197	0.986449	0.979431	0.977558	0.977766	0.984369	0.98798	0.988252	0.986379	0.983832	0.989397	0.994764	1.00265	0.991929	0.993799	0.993676	0.993169	0.992519	0.998629	1.00217	1.0091	1.01523	1.01464	1.02392	1.03903	1.04701	1.0339	1.03096	1.03157	1.03685	1.04297	1.04795	1.05327	1.04851	1.05279	1.05292	1.05464	1.06758	1.06913	1.07534
	1.01421	1.01849	1.01003	1.01244	1.00868	1.00664	0.99901	0.997991	1.00077	1.00108	0.999885	0.998739	0.997243	0.996207	0.994047	0.99481	0.99559	0.995658	1.00142	1.0033	1.00126	1.00075	1.00734	1.01064	1.01776	1.0296	1.05255	1.06146	1.04323	1.03705	1.03065	1.0304	1.02176	1.01238	1.006	1.00307	1.00067	0.99888	0.998207	0.997017	0.992543	0.993808	0.993304	0.994926	0.994218	0.992652	0.993278	0.99511	0.991094
	1.03997	1.04465	1.05045	1.04873	1.05473	1.04845	1.04196	1.03862	1.03494	1.02765	1.02204	1.02021	1.01748	1.01246	1.01059	1.00773	1.00777	1.00972	1.01056	1.01448	1.01523	1.0307	1.0224	1.00541	0.99232	0.985001	0.976248	0.970577	0.967139	0.962282	0.961604	0.957614	0.960157	0.962574	0.965431	0.962771	0.964943	0.965301	0.966262	0.967686	0.971201	0.971716	0.976448	0.982866	0.98785	0.987486	0.982517	0.979091	0.975716
	1.04416	1.05146	1.05167	1.06168	1.06506	1.07021	1.07439	1.08028	1.08702	1.09155	1.09892	1.09918	1.08857	1.08208	1.08308	1.07335	1.05105	1.0369	1.02522	1.01449	1.0082	1.00322	1.00613	1.00218	1.00332	1.01056	1.00146	0.988466	0.977624	0.971792	0.966439	0.965859	0.962676	0.962715	0.96358	0.9671	0.970779	0.974524	0.980728	0.982661	0.984079	0.983401	0.98382	0.983109	0.984078	0.98768	0.988186	0.988405	0.993824
	1.00313	1.01176	1.01795	1.03749	1.0341	1.03429	1.03342	1.0333	1.06661	1.06273	1.04753	1.04472	1.04011	1.03905	1.03665	1.03806	1.0392	1.04284	1.04643	1.03828	1.03244	1.02778	1.02209	1.01884	1.01648	1.01368	1.00738	1.00173	0.999483	0.997745	0.994571	0.991997	0.990848	0.985904	0.982069	0.981537	0.977174	0.977905	0.973698	0.975274	0.975506	0.981813	0.981192	0.987512	0.983276	0.980426	0.975856	0.974773	0.973968
	1.01993	1.01885	1.02489	1.02615	1.03597	1.04825	1.08618	1.04772	1.05854	1.04669	1.04561	1.04028	1.03708	1.03717	1.03821	1.0395	1.04221	1.04345	1.04368	1.05145	1.0506	1.0555	1.03829	1.04262	1.03226	1.02234	1.01511	1.00427	0.996412	0.988384	0.983195	0.977774	0.972745	0.970373	0.967778	0.964487	0.963136	0.960962	0.96037	0.959907	0.956634	0.956778	0.958627	0.958997	0.966663	0.983092	0.98424	0.973514	0.966918
	1.01107	1.01686	1.03015	1.04698	1.06389	1.05198	1.03571	1.02974	1.01976	1.01879	1.02057	1.01911	1.01965	1.01933	1.01539	1.01875	1.01551	1.01908	1.02195	1.02363	1.02905	1.03384	1.04229	1.04287	1.05193	1.05858	1.05851	1.0509	1.04125	1.03254	1.02904	1.02247	1.01514	1.00896	1.00067	0.998219	0.989917	0.988943	0.9866	0.988451	0.987464	0.992848	0.995334	0.995213	0.991591	0.988807	0.984284	0.979329	0.976168
	0.97013	0.971301	0.974914	0.98703	0.990611	0.987082	0.984031	0.989077	1.00273	1.01243	1.00157	0.996353	0.995117	0.996014	1.0004	1.00378	1.01468	1.0325	1.05091	1.04935	1.0418	1.03679	1.03092	1.02686	1.02976	1.03311	1.041	1.0517	1.07032	1.08483	1.06814	1.05263	1.04316	1.0346	1.02858	1.02308	1.01761	1.01475	1.01648	1.01996	1.01856	1.02169	1.02605	1.01928	1.00781	1.00821	0.997953	0.992061	0.992978
	0.972822	0.966918	0.964319	0.963276	0.964614	0.964824	0.965808	0.964838	0.969029	0.971495	0.977205	0.979216	0.986636	0.993507	1.00434	1.01329	1.0232	1.0302	1.02632	1.02645	1.02567	1.02695	1.02682	1.02451	1.02025	1.01728	1.01607	1.0126	1.01441	1.01852	1.01897	1.0107	1.00414	1.00343	1.00559	1.00461	1.01492	1.01742	1.05058	1.0065	0.995912	0.990387	0.987551	0.984263	0.982371	0.981773	0.982689	0.98507	0.988768
	1.00912	1.00652	1.00782	1.01259	1.02004	1.02597	1.03482	1.04424	1.05058	1.05287	1.06294	1.06831	1.08388	1.0747	1.05695	1.04308	1.02706	1.01724	1.01209	1.00521	1.00252	0.998444	0.999806	0.99975	0.999645	1.00119	0.997466	0.995671	0.989777	0.987032	0.982057	0.980363	0.97953	0.977848	0.977944	0.980908	0.984481	0.992052	1.00702	1.01333	0.996287	0.98512	0.981802	0.981965	0.978823	0.982565	0.983279	0.987449	0.990906
	0.992299	0.995059	0.999319	1.00133	1.00279	1.00468	1.00836	1.01364	1.03033	1.03625	1.02951	1.02427	1.02289	1.0198	1.01615	1.01457	1.01367	1.01175	1.00716	1.00672	1.00431	1.00403	0.996713	0.997368	0.996698	0.995301	0.995741	0.993669	0.993884	0.992962	0.992533	0.988372	0.981668	0.97396	0.969573	0.965368	0.961954	0.957425	0.957027	0.953509	0.953397	0.953276	0.953389	0.953221	0.955981	0.958319	0.962663	0.967189	0.972803
	1.02276	1.03558	1.05253	1.0533	1.06617	1.08287	1.0892	1.05938	1.03846	1.03154	1.03176	1.03835	1.05092	1.03484	1.02714	1.01876	1.01194	1.00599	1.00582	1.00393	1.00391	1.00661	1.00106	1.00527	1.01428	1.01082	0.992719	0.982198	0.975405	0.972406	0.975401	0.974991	0.977754	0.967653	0.959473	0.952339	0.951511	0.952364	0.951241	0.954809	0.955911	0.960727	0.965528	0.973084	0.977911	0.988419	1.00172	1.00308	0.999254
	0.985808	0.979488	0.979993	0.982886	0.985533	0.98898	0.991368	0.992935	0.995131	0.99985	1.00234	1.00792	1.01487	1.01141	1.01291	1.01322	1.02185	1.02369	1.01128	1.01048	1.0124	1.01545	1.02115	1.01943	1.02008	1.02402	1.02754	1.02976	1.0305	1.03188	1.03204	1.03696	1.04359	1.05215	1.05981	1.05874	1.0492	1.04807	1.04143	1.03287	1.02264	1.01468	1.0055	1.00194	0.998701	0.994691	0.987594	0.979651	0.971901
	0.976712	0.991926	1.0076	1.02731	1.03003	1.02839	1.01394	1.0157	1.00951	1.00556	1.00318	1.00539	1.00615	1.0135	1.01794	1.02279	1.02559	1.02912	1.03384	1.05153	1.04687	1.04521	1.04915	1.05245	1.0633	1.07929	1.05017	1.04495	1.03925	1.03905	1.04073	1.03862	1.04159	1.04266	1.04582	1.04874	1.06024	1.04398	1.03577	1.02184	1.01011	1.00325	1.00072	0.998604	0.990518	0.992185	0.994063	0.995271	1.00202
	1.005	0.997219	0.996065	1.00095	0.999745	1.00891	1.00839	1.00335	1.00526	1.00124	1.00112	0.9979	0.998002	0.999995	1.00235	1.00307	0.998844	1.00422	1.00911	1.00988	1.00324	1.00212	1.00593	1.0105	1.01273	1.01549	1.02067	1.01843	1.01795	1.01842	1.02099	1.01977	1.01233	1.0049	1.00172	1.00214	0.998536	0.990021	0.9869	0.987564	0.987558	0.996149	0.994233	0.985054	0.984466	0.987058	0.981377	0.972332	0.970072
	0.984206	0.985896	0.985913	0.991712	1.00219	1.00858	1.01639	1.02782	1.04345	1.0538	1.03509	1.03014	1.03019	1.03323	1.04279	1.03386	1.02014	1.0088	0.997569	0.994622	0.991301	0.992128	0.99742	0.996034	0.997846	0.999485	1.00375	1.00809	1.00922	1.01026	1.00662	1.00394	0.996169	0.990064	0.991503	0.977921	0.967243	0.965602	0.959575	0.953867	0.952163	0.952317	0.95285	0.950495	0.950913	0.951093	0.953966	0.959415	0.964177
	0.951716	0.951378	0.956422	0.95187	0.946167	0.947457	0.9468	0.945588	0.945773	0.948458	0.954665	0.957553	0.958006	0.960861	0.966806	0.973213	0.977488	0.978952	0.983852	0.986783	0.986163	0.98422	0.979506	0.981291	0.980355	0.976068	0.970955	0.97032	0.971946	0.970439	0.970337	0.974239	0.978761	0.981958	0.985151	0.99038	0.999873	1.00285	1.0072	1.00734	1.01279	1.02746	1.02237	1.00821	0.998749	0.990936	0.984886	0.984514	0.983846
	0.968245	0.974732	0.977926	0.991651	1.00708	1.00381	0.994736	0.991907	0.977082	0.97597	0.969843	0.969042	0.968825	0.969647	0.974513	0.981026	0.982072	0.977627	0.972715	0.970097	0.969627	0.970217	0.974077	0.977646	0.979102	0.984862	0.996879	0.999348	0.99677	0.991158	0.98877	0.991251	0.998066	1.00347	1.00258	0.993432	0.989533	0.989055	0.993274	0.993033	0.991986	0.996627	1.0088	1.01669	1.02251	1.03518	1.04963	1.06862	1.07013
	1.01214	1.01161	1.01889	1.02179	1.02235	1.01978	1.0212	1.01905	1.01449	1.01027	1.00771	1.00308	1.00425	1.00285	0.99759	0.999045	0.998339	0.990493	0.984166	0.988892	0.99173	0.988423	0.99042	1.00766	1.00579	1.00865	1.00584	0.995668	0.98604	0.990997	1.0003	0.993476	0.99165	0.977418	0.967527	0.96252	0.962694	0.962511	0.957759	0.957933	0.965078	0.966728	0.963689	0.969822	0.977615	0.973321	0.975187	0.982628	0.988218
	1.00384	1.01127	1.01024	1.01074	1.00884	1.01117	1.00686	1.01495	1.00347	0.996309	0.989769	0.992673	0.993041	0.989414	0.99932	1.00855	1.00146	1.00732	1.00442	0.996434	0.997427	1.00522	1.003	0.999671	1.01046	1.00559	0.992408	0.994178	0.995497	0.982616	0.978669	0.984294	0.978613	0.967945	0.967924	0.97285	0.965101	0.962184	0.969199	0.970234	0.969422	0.979859	0.985106	0.98235	0.992105	1.00164	0.99407	0.999066	1.01415
	0.986332	0.996325	0.998947	1.01379	1.00128	0.992792	0.994939	0.985733	0.984869	0.985772	0.979289	0.971664	0.972812	0.96835	0.961484	0.964887	0.966558	0.963781	0.974709	0.980125	0.977011	0.989912	1.00408	1.0075	1.0167	1.00934	1.01171	1.02254	1.01187	1.02365	1.03312	1.01837	1.01797	1.00252	0.988063	0.984988	0.981642	0.975567	0.979038	0.98328	0.975614	0.983611	0.998352	0.995463	1.01621	1.00611	0.999416	1.00745	0.996044
	1.01165	1.00953	1.02454	1.0257	1.01139	1.01697	1.01716	1.00443	1.02826	1.02841	1.02758	1.03332	1.01594	1.00727	1.01237	0.99462	0.989249	0.993224	0.978239	0.978676	0.983965	0.974714	0.970161	0.974704	0.971727	0.97936	0.983555	0.985941	1.00787	1.00489	0.997811	1.00148	1.01146	0.999107	0.989979	0.986211	0.979679	0.986216	0.993799	0.989203	1.00839	0.983264	0.982863	0.991416	0.982829	0.986943	0.991263	0.988189	0.994091
	0.959676	0.970187	0.977015	0.975331	0.990178	0.994131	1.01244	1.00746	1.02304	1.016	1.02529	1.02534	1.03678	1.05361	1.03828	1.03972	1.05559	1.02128	1.01411	1.00782	0.984979	0.98471	0.979609	0.973377	0.972743	0.960186	0.962716	0.955555	0.958291	0.960947	0.965967	0.958831	0.953073	0.953779	0.947521	0.94992	0.95474	0.951876	0.966805	0.974459	0.968458	0.969461	0.971752	0.958825	0.961056	0.952628	0.942989	0.946274	0.942332
	0.953721	0.965966	0.969093	0.980879	1.00018	1.00588	1.00011	1.01508	1.01905	1.01002	1.01288	1.00769	1.01099	1.00786	1.01353	1.0147	1.02949	1.02631	1.01313	1.01408	0.997141	0.99356	0.982341	0.978912	0.978088	0.971991	0.972642	0.96782	0.960767	0.962266	0.955104	0.958958	0.962246	0.959259	0.970448	0.988429	0.966565	0.957746	0.952774	0.956405	0.947085	0.943524	0.938622	0.9371	0.938812	0.937099	0.94206	0.938017	0.943004
	0.942463	0.939303	0.950845	0.95164	0.955468	0.966217	0.962435	0.987028	0.960301	0.98241	0.974786	0.984942	0.993195	0.988663	1.01251	0.997964	1.01329	1.00652	1.00124	1.01909	1.00208	1.02425	1.00932	1.02572	1.0238	1.02244	1.03095	1.01598	1.02547	1.00643	1.01943	1.00788	1.01016	1.00542	0.992135	0.988169	0.974334	0.970252	0.966165	0.961217	0.966709	0.958644	0.966113	0.960926	0.965045	0.966521	0.969283	0.976665	0.9703
	1.01829	1.042	1.02938	1.04724	1.02347	1.03058	1.02723	1.01358	1.03848	1.02458	1.04075	1.02384	1.04604	1.0268	1.05073	1.03313	1.05706	1.0309	1.0394	1.02991	1.02794	1.02582	1.01874	1.02134	1.01911	1.02601	1.03077	1.03619	1.06	1.02689	1.03809	1.0196	1.0272	1.01528	1.01841	1.01226	1.01637	1.01934	1.02359	1.03314	1.02009	1.01348	1.0039	0.996982	0.991702	0.98581	0.982858	0.979945	0.974087
	1.03766	1.02107	1.03551	1.02791	1.0399	1.0557	1.03285	1.04586	1.03505	1.04689	1.03512	1.04412	1.0423	1.04769	1.03622	1.02948	1.02364	1.02555	1.03408	1.02799	1.04795	1.0416	1.07866	1.04732	1.04347	1.02897	1.03041	1.01806	1.02604	1.01704	1.02885	1.01717	1.03905	1.01939	1.02018	1.01035	0.995865	0.984008	0.981545	0.969905	0.974495	0.964283	0.969804	0.966551	0.972891	0.973073	0.974473	0.98492	0.972469
	1.01529	1.0166	1.01561	1.01269	1.01329	1.00911	1.01343	1.00433	1.02174	1.01074	1.01912	1.01386	1.0227	1.01575	1.03137	1.03017	1.04458	1.02533	1.02044	1.01402	1.0049	1.00612	0.992095	0.997521	0.985986	0.991789	0.98476	0.996202	0.971141	0.975622	0.955666	0.961391	0.950825	0.954273	0.945758	0.952831	0.946986	0.955301	0.950502	0.960874	0.956864	0.966583	0.967022	0.972004	0.97466	0.978046	0.982984	0.983317	0.988071
	0.972625	0.985847	0.98405	1.00518	0.999381	1.01473	1.01026	1.01767	1.01429	1.02422	1.02243	1.02613	1.03553	1.03658	1.03178	1.03432	1.02135	1.02842	1.01664	1.01079	1.00641	0.998611	0.995456	0.98953	0.999037	0.999554	0.998935	1.00034	0.985101	0.983731	0.971837	0.958416	0.95567	0.949403	0.95081	0.949344	0.953004	0.954211	0.958453	0.978249	0.976172	0.977876	0.982901	0.9846	1.01	0.974438	0.980094	0.967469	0.97853
	0.966709	0.961503	0.984303	0.977015	0.96481	0.960555	0.957939	0.953961	0.957029	0.957245	0.95954	0.965272	0.969342	0.977487	0.982797	0.989007	0.996157	0.987754	1.00075	1.00591	1.01171	1.00814	1.0072	1.02102	1.01703	1.02104	1.01994	1.01214	1.02082	1.01356	1.0328	1.02281	1.05066	1.03551	1.03011	1.02987	1.03086	1.00832	1.0057	0.995727	0.990736	0.987283	0.986578	0.984117	0.984748	0.990861	0.969399	0.980554	0.959696
	0.981039	0.988474	0.99292	0.999003	1.01803	1.0115	1.01836	0.997583	0.983886	0.973998	0.974116	0.962347	0.967485	0.95557	0.963977	0.958456	0.962344	0.961398	0.967292	0.96879	0.97496	0.974465	0.984214	0.988675	0.998249	1.00974	1.01868	1.03181	1.03963	1.04742	1.04205	1.04584	1.03485	1.04433	1.03025	1.03853	1.02437	1.02266	1.02418	1.00988	1.02518	1.00597	1.01982	1.00727	1.01271	1.00202	1.00597	1.00244	1.00637
	1.01891	1.01427	1.03728	1.03149	1.02772	1.02885	1.02098	1.01011	1.01075	0.996706	0.994973	0.982918	0.979271	0.977877	0.972177	0.972409	0.973149	0.973668	0.980899	0.991539	0.989871	0.987537	0.965833	0.971585	0.957015	0.961878	0.959874	0.956199	0.96937	0.957168	0.981651	0.969309	0.985636	0.983114	0.981127	0.987486	0.984862	1.00198	1.00209	1.00554	1.01298	1.00476	1.02341	1.01313	1.01918	1.01477	0.99922	1.00561	0.992965
	1.02918	1.0346	1.04729	1.02549	1.0249	1.01009	1.00475	1.00288	0.991177	0.991671	0.988575	0.989317	0.997078	0.993087	1.0043	1.00783	1.00867	1.00686	1.0108	1.00695	0.995086	1.00651	0.991127	0.983638	0.991895	0.978426	0.983157	0.984331	0.97634	0.981852	0.98045	0.979861	0.979291	0.974926	0.972055	0.969682	0.965214	0.966546	0.964795	0.963128	0.965724	0.964967	0.963415	0.967513	0.964643	0.971667	0.97148	0.970862	0.977136
	1.00639	1.01005	1.00648	1.03054	1.0297	1.02936	1.01186	0.995092	0.993331	0.975266	0.9677	0.960171	0.953237	0.952267	0.950136	0.946564	0.946405	0.948559	0.947422	0.952224	0.957785	0.959935	0.964109	0.967736	0.969208	0.975932	0.982744	0.980685	0.984965	0.982693	0.979218	0.981328	0.977588	0.974693	0.975877	0.97281	0.9715	0.97167	0.96505	0.961271	0.957498	0.953043	0.952873	0.951229	0.950104	0.952932	0.954223	0.957707	0.970434
	0.999618	1.01224	1.01527	0.998189	0.990334	0.987348	0.985422	0.983784	0.985318	0.986308	0.987522	0.986067	0.993082	0.984891	0.991587	1.00215	0.997162	1.0075	0.995003	0.991474	0.98605	0.98245	0.987074	0.993148	0.996525	1.01469	1.00487	0.999414	0.990431	0.995251	0.998019	0.999456	1.01248	1.04358	1.01492	0.99436	0.9922	0.987252	0.97624	0.970672	0.966476	0.959087	0.956781	0.955501	0.953744	0.959353	0.957275	0.962708	0.963773
	1.03751	1.04039	1.03512	1.03728	1.03157	1.02944	1.04367	1.03059	1.0335	1.03074	1.02149	1.01317	1.01125	1.00855	1.00474	1.00405	1.00343	1.00465	1.00524	1.00296	0.999096	1.00049	1.00639	1.00023	1.01156	1.02635	1.02434	1.03277	1.01603	1.00801	1.00768	1.01248	1.00077	1.0101	0.99988	0.983065	1.00072	0.99277	0.993252	0.987502	0.985321	0.978216	0.964599	0.965377	0.965794	0.95897	0.963155	0.966564	0.963238
	0.998185	0.996991	1.00019	0.996664	0.991839	0.991597	0.989165	0.981208	0.981305	0.982696	0.984982	0.985988	0.984817	0.986819	0.989278	0.982938	0.980194	0.980249	0.978916	0.977316	0.978731	0.981286	0.97276	0.971608	0.975531	0.97245	0.966389	0.969891	0.969665	0.964892	0.967761	0.974132	0.973487	0.969738	0.971535	0.971891	0.962453	0.964462	0.974103	0.975051	0.976301	0.991985	1.0107	1.02248	1.03645	1.05264	1.07453	1.0461	1.05275
	1.02605	1.02171	1.0345	1.04612	1.04105	1.05126	1.04632	1.03015	1.02116	1.02548	1.01478	1.00857	1.01289	1.02457	1.01965	1.02132	1.03109	1.04033	1.04676	1.04207	1.04438	1.04432	1.05208	1.04175	1.02941	1.03541	1.04672	1.01659	1.01794	1.03082	0.997591	0.988603	0.989603	0.975862	0.961231	0.956925	0.955699	0.944368	0.937313	0.937823	0.935926	0.931078	0.927701	0.929218	0.931437	0.932161	0.933185	0.937878	0.944939
	0.97981	0.987559	1.00383	1.00465	1.00049	1.00524	1.00371	0.996137	0.995061	0.992125	0.994243	0.9933	0.994931	0.994536	1.00077	1.00981	1.00883	1.00493	1.00843	1.00866	1.00351	1.00305	1.00014	1.0037	0.998738	0.992819	0.993052	0.99159	0.988848	0.983214	0.982377	0.985272	0.982759	0.983891	0.990015	0.998106	0.996919	1.00001	1.01344	1.0043	0.992504	0.994284	0.991895	0.983267	0.976065	0.980369	0.972772	0.962131	0.965046
	0.974558	0.988476	0.995673	0.985255	0.97669	0.971999	0.971374	0.966444	0.964904	0.96146	0.960024	0.960076	0.958251	0.958943	0.959421	0.959917	0.962691	0.963851	0.964422	0.967763	0.976207	0.989408	0.998728	1.0091	0.999014	0.995268	1.00537	1.00979	0.994017	0.985275	0.985646	0.983902	0.975754	0.969055	0.970187	0.981689	0.969074	0.964749	0.96514	0.968826	0.967794	0.969562	0.972882	0.982038	0.984902	0.991677	0.999238	1.02057	1.01446
	1.02329	1.02258	1.02444	1.0065	1.01193	1.01482	1.03092	1.00663	0.990684	0.991907	0.992168	0.99828	1.00555	1.01452	1.03018	1.02862	1.01997	1.03027	1.03213	1.04162	1.01918	1.01627	1.01583	1.02272	1.02516	1.02113	1.01918	1.02045	1.02857	1.03003	1.01691	1.01008	1.0068	0.993937	0.980288	0.971041	0.963969	0.959931	0.953784	0.95507	0.954153	0.954626	0.95799	0.962577	0.968272	0.973641	0.966298	0.962772	0.966922
	1.02083	1.0303	1.04162	1.04216	1.04328	1.03774	1.03472	1.03391	1.03485	1.03409	1.03673	1.02683	1.03402	1.02331	1.01928	1.0051	1.00249	0.998237	0.99265	0.987799	0.987021	0.986709	0.983989	0.979122	0.979352	0.980854	0.980814	0.982567	0.984741	0.986263	0.98333	0.981918	0.97783	0.977507	0.975259	0.975385	0.978764	0.983241	0.993637	1.00499	1.02219	1.03677	1.06495	1.06146	1.04138	1.02192	1.01244	1.01021	1.00364
	1.05428	1.0616	1.05294	1.04704	1.04177	1.0331	1.02456	1.01005	1.00159	0.995659	0.990155	0.98294	0.977018	0.973847	0.969426	0.970903	0.970927	0.973619	0.978817	0.985312	0.989959	1.00049	1.00787	1.00894	1.01604	1.01338	0.997333	0.985955	0.98426	0.979601	0.972121	0.963017	0.961262	0.959328	0.963078	0.966061	0.969006	0.97434	0.974553	0.980077	0.97977	0.976791	0.976777	0.97707	0.979813	0.979221	0.976869	0.978947	0.976571
	1.00524	1.00768	1.0101	1.01515	1.02692	1.04642	1.02532	1.00476	0.996972	0.995237	0.996302	1.00362	1.00813	1.01296	1.01956	1.01694	1.01288	1.00983	1.00949	1.00643	1.00374	1.00563	0.993901	0.991767	0.986609	0.985028	0.979912	0.976618	0.972538	0.969199	0.968823	0.969421	0.970469	0.980464	0.987475	0.980001	0.971219	0.962775	0.960795	0.959101	0.960487	0.958107	0.960139	0.959819	0.963171	0.966133	0.973679	0.978586	0.984196
	0.953194	0.955973	0.957424	0.960744	0.963977	0.970761	0.974514	0.9823	0.993599	1.0069	1.01321	1.02848	1.03937	1.05977	1.07291	1.0847	1.08095	1.07327	1.07439	1.07702	1.07474	1.07332	1.07024	1.06093	1.0548	1.04845	1.04375	1.047	1.0282	1.00961	0.996936	0.989415	0.984002	0.976968	0.975681	0.975497	0.974791	0.979014	0.980041	0.982352	0.98645	0.995311	1.00172	1.00487	1.0056	1.00545	1.0047	1.00694	1.00953
	0.988738	0.98876	0.994269	1.00448	1.00441	0.997137	0.995197	1.00119	0.999178	1.00554	1.0069	1.00179	1.00502	1.00476	0.99741	0.996287	0.997024	1.00021	1.00219	1.00423	1.00948	1.01638	1.02492	1.02491	1.01454	1.0087	1.00704	1.00307	0.999532	1.00206	0.999144	1.01209	1.00402	0.993903	0.98771	0.980689	0.981984	0.980999	0.983839	0.990359	0.996894	1.00467	1.01224	1.02162	1.02616	1.02829	1.03064	1.03086	1.03355
	1.04027	1.0319	1.018	1.01166	0.998394	0.990967	0.982412	0.977719	0.97441	0.972658	0.971908	0.971754	0.97167	0.975978	0.989772	0.983146	0.97807	0.974271	0.973004	0.972555	0.976251	0.978782	0.98161	0.987351	0.995183	1.00105	1.01632	1.02847	1.03664	1.02929	1.02707	1.02554	1.02318	1.02497	1.0243	1.02105	1.0143	1.0108	1.00328	1.00013	1.00142	1.02116	1.00489	0.986442	0.978095	0.972656	0.967192	0.968342	0.966166
	1.04186	1.03579	1.03122	1.02497	1.02191	1.02193	1.02294	1.01923	1.02167	1.01886	1.02096	1.01717	1.01383	1.01142	1.00118	0.991178	0.985003	0.981382	0.977956	0.976718	0.975075	0.97408	0.980189	0.986107	0.993315	0.997418	1.00839	1.00992	1.01781	1.02586	1.0271	1.0295	1.03212	1.03461	1.04077	1.04673	1.05442	1.06501	1.07261	1.07353	1.06608	1.0576	1.04697	1.03454	1.02574	1.01279	1.00918	0.99594	0.993284
	1.03819	1.04094	1.04208	1.04492	1.03898	1.03829	1.03149	1.02761	1.01406	1.00422	1.00295	0.995756	0.990701	0.989081	0.982161	0.984934	0.981429	0.979783	0.976814	0.97646	0.978622	0.979311	0.98375	0.982588	0.98323	0.989284	0.989493	0.998226	1.00209	1.01749	1.01266	1.00658	1.00949	1.00869	1.02076	1.02423	1.04353	1.06357	1.06471	1.04135	1.02723	1.01237	1.00199	0.996846	0.987099	0.982445	0.976806	0.975041	0.970441
	1.01883	1.01507	1.01257	1.00923	1.01243	1.01077	1.01236	1.01316	1.0169	1.01654	1.01638	1.01199	1.00321	0.997715	0.996781	0.992604	0.99016	0.987664	0.987748	0.989002	0.988308	0.991424	0.984829	0.989985	0.990643	0.990735	0.992469	0.995438	0.995683	0.997805	0.999079	1.00123	0.999305	1.00323	1.00736	1.01495	1.01407	0.999166	0.99702	0.991362	0.987441	0.981716	0.97302	0.969293	0.962188	0.957642	0.955416	0.953951	0.955292
	0.991321	0.998659	0.993983	0.989092	0.98491	0.984341	0.980377	0.976904	0.982359	0.981355	0.980401	0.982209	0.982836	0.981673	0.985459	0.988816	0.993622	1.00042	1.00396	1.01198	1.01718	1.02302	1.02268	1.02344	1.01899	1.01552	1.00987	1.00535	1.00348	0.999592	0.999587	0.997072	0.998041	0.997773	0.996419	0.998871	1.00024	1.00194	1.0013	0.999787	0.996984	0.994774	0.990326	0.988628	0.987307	0.986837	0.986711	0.986703	0.989312
	0.98526	0.992683	0.996878	0.994331	0.991762	0.990118	0.989199	0.988703	0.983111	0.981708	0.981591	0.978251	0.977938	0.981022	0.982263	0.986198	0.987427	0.991323	0.994789	1.00119	1.00493	1.00836	1.02098	1.02469	1.03	1.03808	1.0487	1.06087	1.06838	1.04978	1.04304	1.04073	1.0388	1.03694	1.03592	1.04324	1.05004	1.06329	1.07799	1.05244	1.03358	1.02045	1.00919	1.00139	0.99638	0.985345	0.983717	0.97528	0.969759
	0.974312	0.974229	0.975374	0.975751	0.980476	0.981568	0.986122	0.98403	1.00357	1.00287	1.00878	1.00435	1.00509	1.00448	1.00684	1.00575	1.00815	1.00838	1.01485	1.0178	1.02148	1.02531	1.03167	1.03407	1.03565	1.04414	1.04824	1.05884	1.06815	1.08158	1.08153	1.07996	1.08163	1.07473	1.06592	1.05271	1.04467	1.04442	1.03897	1.04118	1.02701	1.02071	1.01091	0.998064	0.98721	0.980256	0.972775	0.967263	0.963568
	1.00762	0.999203	0.992074	0.988486	0.987453	0.987641	0.989141	0.991508	1.00327	1.0044	1.0084	1.01461	1.02218	1.03045	1.05971	1.05428	1.08406	1.06969	1.07923	1.06884	1.05281	1.04436	1.03499	1.02767	1.02096	1.01504	1.0133	1.00921	1.00571	1.00602	1.00272	1.00345	1.00311	1.00113	1.00133	0.997609	1.00082	0.999898	0.999793	0.995941	0.9898	0.986264	0.981358	0.979984	0.982135	0.983947	0.983261	0.978121	0.975691
	1.03847	1.04026	1.03318	1.02711	1.02181	1.0189	1.01518	1.01189	1.01137	1.01399	1.01845	1.01635	1.02138	1.02154	1.0272	1.02708	1.03495	1.03784	1.03367	1.03034	1.02279	1.01683	1.00774	1.00538	1.00219	0.99832	0.992211	0.989954	0.987955	0.987729	0.989374	0.988622	0.989147	0.991715	0.993155	0.996475	0.998754	1.00097	1.00785	1.00871	1.01685	1.03354	1.0546	1.04318	1.03328	1.02383	1.01919	1.01849	1.02294
	1.01342	1.01561	1.0135	1.00688	1.00298	0.997663	0.994347	0.991269	0.991721	0.990886	0.992354	0.994119	0.997295	1.00436	1.00986	1.01093	1.01525	1.02062	1.02976	1.01393	1.00407	1.00292	1.00513	0.998341	0.986168	0.973803	0.96677	0.962813	0.961249	0.958236	0.956452	0.956307	0.958375	0.959504	0.962653	0.970472	0.975924	0.983709	0.988388	1.0007	1.01912	1.032	1.04961	1.07184	1.03793	1.02563	1.01701	1.01281	1.0072
	0.992093	0.983303	0.974732	0.96652	0.960968	0.954619	0.949249	0.940217	0.939605	0.939829	0.9406	0.940414	0.937753	0.93819	0.942803	0.946155	0.951301	0.970195	0.965473	0.960206	0.960919	0.961644	0.964689	0.971988	0.981751	1.00493	0.999608	0.990765	0.985809	0.988432	0.990242	0.995163	1.002	1.00513	0.999079	0.997071	1.00126	0.994565	0.986907	0.982872	0.980139	0.971313	0.964164	0.959401	0.960781	0.966501	0.967619	0.967292	0.966863
	1.00056	0.991559	0.9882	0.98749	0.987502	0.986619	0.986466	0.985339	0.982356	0.973962	0.967987	0.964092	0.963766	0.964205	0.959222	0.959104	0.962516	0.964597	0.9669	0.967077	0.969931	0.974548	0.975205	0.979329	0.982836	0.989656	1.00014	1.00421	1.00342	1.00694	1.01132	1.01142	1.01014	1.00801	1.0033	0.99515	0.994626	0.993584	0.990123	0.983952	0.988282	0.997298	1.00058	0.992393	0.987134	0.988852	0.982162	0.973645	0.970322
	1.00119	1.01419	1.01543	1.01012	1.01784	1.00576	0.99748	0.984672	0.975177	0.970283	0.966195	0.963197	0.95925	0.957194	0.960137	0.960614	0.959246	0.965857	0.976646	0.985026	0.993171	1.01285	1.03435	1.05118	1.06046	1.02895	1.0237	1.02417	1.02861	1.02777	1.0206	1.0172	1.01767	1.01085	1.00597	1.00649	1.00327	0.988927	0.986952	0.992939	0.98778	0.983244	0.987712	1.00021	1.00955	1.00403	1.00313	1.00429	1.00494
	0.979574	1.01089	0.986627	0.972633	0.965583	0.960095	0.950342	0.937814	0.938764	0.9356	0.929177	0.924359	0.921869	0.920295	0.918391	0.918572	0.920632	0.921555	0.92482	0.930224	0.934428	0.939245	0.949046	0.960665	0.968985	0.9762	0.987347	0.993427	0.986836	0.990673	0.99429	0.991849	0.994473	0.992252	0.98587	0.981485	0.982621	0.982892	0.979974	0.983654	0.995892	0.999001	0.996095	1.00396	1.02337	1.03487	1.02328	1.01625	1.01961
	0.988503	0.989805	0.990247	0.991332	0.99274	0.993345	0.987438	0.992858	0.997702	0.99312	0.998978	1.01362	1.0317	1.05125	1.06259	1.06136	1.03593	1.02423	1.01835	1.00263	0.993856	0.993079	0.982372	0.976452	0.974623	0.974955	0.967947	0.965159	0.962632	0.957416	0.9544	0.949667	0.948958	0.951443	0.95096	0.949123	0.948865	0.953526	0.954641	0.95154	0.951565	0.960135	0.963308	0.963902	0.973142	0.991386	0.988972	1.00334	0.975045
	1.04372	1.02976	1.02493	1.02592	1.01314	1.00346	1.00593	1.00474	0.987029	0.991705	0.990037	0.983975	0.9917	0.999052	0.992543	1.00539	1.01826	1.0095	1.01763	1.01929	1.00611	1.01436	1.0106	0.989946	0.991029	0.987928	0.973887	0.972829	0.966183	0.955197	0.954859	0.954668	0.947585	0.943261	0.945779	0.943428	0.941976	0.945072	0.944492	0.944841	0.952271	0.951255	0.956166	0.965108	0.967084	0.979251	0.99332	0.990075	0.991501
	1.01795	1.01281	1.01792	1.00223	1.00277	1.004	0.991293	0.985863	0.994073	0.98404	0.985064	0.99009	0.98137	0.983001	0.991076	0.981109	0.980546	0.990421	0.983543	0.982705	0.995013	0.989578	0.991537	1.02586	1.0179	1.02079	1.01146	0.9972	0.996376	0.999818	0.98971	0.985606	0.9864	0.985579	0.98928	0.998683	1.00063	0.991532	0.991757	1.00185	0.99295	0.994501	0.998614	1.01935	0.997718	0.99233	1.00749	1.00495	1.00696
	1.00061	0.999604	1.00483	1.01002	1.01153	1.02085	1.0233	1.03405	1.04226	1.03566	1.04515	1.05098	1.05587	1.07615	1.07073	1.05815	1.07032	1.0569	1.04281	1.05477	1.03911	1.02464	1.03767	1.02373	1.01846	1.03231	1.01973	1.04441	1.01439	1.01366	1.02617	1.00718	0.989545	0.997305	0.983265	0.978473	0.981935	0.977921	0.979913	0.980398	0.982452	0.987384	0.996425	0.99704	1.00326	1.0167	1.00892	1.00133	1.0056
	0.977253	0.984455	0.9827	0.996317	0.99916	1.00192	1.02	1.01537	1.03139	1.04656	1.04289	1.04529	1.02625	1.0174	1.01239	0.996932	0.998628	0.990628	0.985117	0.988325	0.98277	0.985239	0.984495	0.990061	0.995397	0.991909	0.99899	1.00273	1.00116	1.00874	1.0003	1.00241	1.00634	0.998615	1.00955	0.999407	0.999706	1.00107	0.989311	0.989755	0.987321	0.982477	0.984482	0.98331	0.985568	0.987693	0.99031	0.996762	1.00144
	1.0222	1.01316	1.01322	1.00457	1.00139	0.99377	0.99544	0.975455	0.975259	0.97334	0.966965	0.971925	0.964277	0.966778	0.964627	0.967369	0.971978	0.974976	0.985394	0.983047	0.99185	0.998923	1.00225	1.01225	1.02427	1.02823	1.05775	1.08031	1.04549	1.04516	1.03838	1.0315	1.03627	1.02913	1.03349	1.0394	1.03615	1.04519	1.02802	1.02704	1.02266	1.01673	1.01326	1.01143	1.00719	1.00181	1.00447	1.00145	1.00313
	0.99481	0.99928	0.993442	0.995543	0.992659	0.987784	0.993026	0.986868	1.00048	1.00142	1.00572	0.999172	0.995282	0.998287	0.991364	0.999492	0.992694	1.00324	1.00876	1.01195	1.02694	1.00681	0.995926	0.993466	0.986177	0.98473	0.981378	0.978052	0.979104	0.97405	0.975489	0.972218	0.974459	0.974761	0.973434	0.97626	0.973418	0.974819	0.972817	0.969191	0.971985	0.968848	0.97126	0.969766	0.968995	0.970084	0.967385	0.972604	0.969019
	1.0219	1.00215	1.01177	0.997405	1.00213	0.997597	0.995102	1.0018	0.998649	1.01209	1.01661	1.02797	1.03024	1.03122	1.04055	1.03229	1.04129	1.03117	1.03088	1.02683	1.02454	1.01856	1.01735	1.01477	1.00902	1.00948	0.998466	1.00026	0.989343	0.989896	0.986457	0.986109	0.990694	0.989494	1.0195	1.00773	1.0176	1.03144	1.02348	1.02617	1.00798	1.00308	1.01121	0.995682	0.981967	0.966346	0.965572	0.958258	0.960604
	0.964211	0.959154	0.953827	0.954066	0.950482	0.951385	0.945638	0.949333	0.948249	0.955714	0.954461	0.96259	0.967533	0.971859	0.989125	0.985999	0.995302	1.00379	1.0002	1.00362	0.997898	0.997356	0.995318	0.996309	0.999466	0.99798	0.999773	0.995852	0.992324	0.98594	0.982109	0.977264	0.972423	0.969765	0.964283	0.966959	0.962866	0.970383	0.965992	0.978742	0.975628	0.992142	0.993617	1.01282	1.02241	1.04032	1.01922	1.05368	1.03021
	1.00975	0.996452	0.994803	0.984322	0.982506	0.972062	0.97568	0.955956	0.968218	0.957743	0.965252	0.955351	0.9667	0.95701	0.968184	0.961884	0.974318	0.967978	0.985414	0.978115	0.991684	0.989411	0.999729	1.00004	1.00497	1.00538	1.00997	1.01452	1.01983	1.02485	1.02333	1.01418	1.00938	1.00483	1.00139	0.996737	0.995837	0.992338	0.994303	0.992258	0.994392	0.997224	1.00252	1.00856	1.01475	1.02536	1.03045	1.05308	1.04301
	1.02525	1.03116	1.02298	1.0173	1.02451	1.02233	1.01377	1.00457	1.00511	1.01878	1.01161	1.02776	1.02724	1.01474	1.01105	1.0082	1.01339	1.01196	1.02373	1.01562	1.04201	1.01841	1.02805	1.02063	1.02897	1.02396	1.03322	1.03157	1.0463	1.04335	1.06083	1.04513	1.06896	1.04493	1.05914	1.04362	1.05491	1.04177	1.03642	1.02107	1.00391	1.0094	0.985418	0.997454	0.972241	0.981651	0.967525	0.976971	0.969578
	0.982269	0.983743	0.999569	0.992171	0.980197	0.98486	0.979426	0.98231	0.988059	0.985878	0.996922	0.993693	1.00768	1.00049	1.00733	1.00496	1.00412	1.01121	1.01261	1.02708	1.00996	1.01927	1.01061	1.01494	1.00828	1.00757	1.00175	0.996951	0.999793	0.992679	1.00572	0.997876	1.00928	1.05119	1.00705	1.00338	0.996401	1.00173	0.987538	0.994062	0.976024	0.975161	0.967517	0.960803	0.962361	0.952096	0.958757	0.947409	0.955048
	0.982541	0.98983	0.997413	0.997556	1.0006	0.98985	0.996569	0.987804	0.984514	0.992333	0.979319	0.99232	0.981914	0.985869	0.98529	0.979253	0.99009	0.977981	0.988887	0.982096	0.988642	0.987798	0.987582	0.993864	0.990408	0.990053	0.99225	0.986289	0.982064	0.982106	0.977372	0.977479	0.977111	0.979146	0.986464	0.987329	1.0121	1.00072	1.00719	1.01547	1.01684	1.0361	1.00993	1.01174	1.00268	1.00601	1.00882	1.00085	1.00601
	1.00796	1.00442	1.0037	1.01572	1.01387	1.03161	1.03597	1.04942	1.0745	1.05365	1.08825	1.04953	1.07208	1.04232	1.03907	1.03937	1.01695	1.02499	1.01884	1.00491	1.00895	0.993184	1.00435	1.00614	1.003	1.01612	0.997972	0.99665	0.991865	0.98913	0.996576	0.985177	0.993637	0.993707	0.993454	1.00894	0.999655	1.03351	1.02269	1.0375	1.05622	1.03015	1.07076	1.04983	1.05149	1.0776	1.04355	1.07941	1.0419
	1.04185	1.04017	1.02726	1.02081	1.01912	1.01637	1.01298	1.00829	1.01238	1.00859	1.01674	1.0119	1.00925	1.01658	1.00348	0.997781	1.00752	0.987552	1.00489	1.00034	1.00246	0.985301	0.982594	0.975519	0.975089	0.975766	0.970731	0.974723	0.973822	0.977451	0.980227	0.980399	0.985224	0.988214	0.988367	0.995575	1.00056	1.01314	1.01254	1.00367	1.00727	1.00567	1.00549	1.01061	1.01715	1.01823	1.03555	1.03314	1.05027
	1.01108	1.01429	1.02096	1.01693	1.01886	1.01186	1.00614	1.03248	1.00163	0.997493	0.993329	0.987594	0.983637	0.976739	0.971791	0.9704	0.964397	0.963908	0.962619	0.958577	0.963575	0.967816	0.973023	0.991672	0.990038	0.980668	0.980685	0.983449	0.982191	0.982686	0.984831	0.987801	0.991851	0.99705	1.00725	1.01162	1.01312	1.01622	1.01795	1.01405	1.01288	1.0138	1.01616	1.00998	1.01525	1.01806	1.01836	1.03815	1.02999
	0.999856	1.00739	0.998317	0.995895	1.0068	0.9997	0.996746	0.999136	0.997098	0.993585	1.0019	0.992596	0.985491	0.999486	0.997089	0.982517	0.987236	0.988991	0.973818	0.973503	0.976036	0.96631	0.978905	0.988697	0.983609	1.01693	0.985204	0.978449	0.976995	0.971537	0.968919	0.966505	0.967603	0.969669	0.971634	0.978884	0.984234	0.99118	1.00002	1.02319	1.02219	1.0055	1.01917	1.02283	1.00226	1.01578	1.01771	1.00323	1.01524
	1.0155	1.03548	1.05524	1.06418	1.06341	1.09882	1.05424	1.02285	1.03526	1.02112	0.995751	0.997444	0.996706	0.975952	0.977334	0.988081	0.978101	0.972391	0.988334	0.996541	0.979995	0.987353	0.991029	0.98346	0.988126	1.00456	0.998854	0.995157	0.993541	0.980157	0.97615	0.976054	0.970025	0.961636	0.964957	0.963239	0.958698	0.960963	0.960514	0.951326	0.951846	0.950814	0.943403	0.944268	0.947677	0.941457	0.943102	0.951569	0.952995
	0.968601	0.972186	0.975937	0.988092	0.995705	1.00222	1.01462	1.01693	1.03092	1.04013	1.04172	1.02398	1.0329	1.04622	1.02193	1.01701	1.02635	1.02283	1.00394	1.00143	1.01577	1.014	1.01309	1.02295	1.02338	1.02814	1.01906	1.0136	1.01221	1.01563	1.00976	1.01546	1.01401	1.01226	1.01319	1.01458	1.00846	1.00378	0.993031	0.978244	0.966096	0.962542	0.956112	0.947923	0.944196	0.948454	0.948414	0.946724	0.952379
	1.01891	1.02708	1.02351	1.01472	1.00307	1.00052	1.0031	0.988033	0.99618	1.00008	1.01959	1.01018	0.998556	0.993577	0.992642	0.989737	0.985053	0.985305	0.996063	1.01578	1.00036	0.990246	0.979442	0.972241	0.97228	0.974056	0.974916	0.97851	0.984483	0.990079	0.9949	0.994459	0.999293	1.01132	1.00408	0.994115	0.996303	0.995039	0.98291	0.98249	0.986821	0.985148	0.987107	0.993681	0.998578	0.989563	0.989322	0.991702	0.98863
	1.02409	1.03682	1.04051	1.03638	1.04591	1.04817	1.03312	1.0338	1.03594	1.0288	1.02832	1.04286	1.04993	1.0524	1.06976	1.04849	1.03995	1.0196	1.00922	1.00211	0.995541	0.984768	0.981124	0.981373	0.978336	0.976491	0.980961	0.986213	0.978552	0.976583	0.967476	0.959728	0.955549	0.955311	0.953747	0.94902	0.948646	0.952033	0.955679	0.956576	0.958475	0.96341	0.970992	0.978058	0.986095	0.996262	1.01026	1.03082	1.03795
	1.06019	1.05777	1.05025	1.05015	1.05414	1.05906	1.05282	1.05026	1.04452	1.04687	1.04906	1.04782	1.04922	1.05768	1.05745	1.04327	1.03247	1.02315	1.02319	1.0247	1.02635	1.02088	1.01716	1.01535	1.01435	1.01164	1.00114	0.9961	0.992528	0.98863	0.985934	0.983081	0.981366	0.978856	0.98183	0.989889	0.984884	0.977895	0.974389	0.973283	0.975086	0.974461	0.972035	0.974391	0.98069	0.988622	0.998614	1.00895	0.999726
	0.964964	0.969059	0.971862	0.972652	0.978307	0.981831	0.985208	0.986479	0.996363	1.00052	1.00552	1.01218	1.02171	1.00475	1.0008	0.998431	1.00739	1.01281	1.01234	1.01125	1.01422	1.02713	1.03389	1.03783	1.03548	1.03797	1.03624	1.03521	1.02268	1.01405	1.00266	0.998657	0.99326	0.991986	0.988178	0.98386	0.984001	0.987728	0.994185	0.999937	1.00256	1.00636	1.01255	1.01312	1.01166	1.00643	1.00195	1.00048	0.998232
	1.0396	1.02385	1.01712	1.01324	1.01392	1.00417	0.995339	0.979064	0.970557	0.965309	0.960093	0.954495	0.952498	0.95127	0.953152	0.955431	0.958102	0.959517	0.965061	0.975098	0.982579	0.978637	0.980805	0.983518	0.987096	0.990682	0.991338	0.998094	1.00352	1.00761	1.01266	1.01612	1.01325	1.00931	1.00628	0.999382	0.997063	0.995248	0.994856	1.00356	0.992095	0.981727	0.976227	0.976437	0.977885	0.983607	0.990725	0.995936	1.00356
	1.02126	1.01874	1.01908	1.01454	1.01267	1.00615	1.00316	1.00188	0.995867	0.991205	0.988553	0.990034	0.987993	0.990485	0.988734	0.992371	0.992366	1.00081	1.00612	1.00508	0.992278	0.984427	0.980048	0.977815	0.980068	0.982086	0.993192	1.00404	0.984911	0.977649	0.974887	0.973384	0.967162	0.963975	0.963822	0.970567	0.969942	0.969754	0.969446	0.972008	0.976257	0.979499	0.978422	0.970947	0.969233	0.968041	0.965947	0.963717	0.961409
	1.03154	1.01404	1.00694	1.00347	1.0045	1.00541	1.00868	1.00275	1.01057	1.00781	1.00636	1.00011	0.995303	0.989923	0.986501	0.982106	0.980045	0.977499	0.976285	0.974175	0.974894	0.974931	0.973975	0.97304	0.969884	0.968903	0.966603	0.968959	0.971667	0.970635	0.972151	0.974405	0.979396	0.991915	1.00118	1.00412	1.01765	1.01886	1.02355	1.02656	1.04494	1.05921	1.05108	1.04576	1.03501	1.01932	1.00432	0.997883	0.990548
	1.00715	1.01811	1.02728	1.03593	1.04091	1.04563	1.0491	1.03938	1.04021	1.04833	1.03919	1.03941	1.03618	1.05512	1.02375	1.01613	1.00902	1.00925	1.0095	1.01696	1.01718	1.00896	1.00715	1.00502	0.999913	0.996857	0.9959	0.990668	0.987998	0.985525	0.980965	0.980277	0.979463	0.976342	0.975408	0.976445	0.978458	0.984862	0.993282	1.00496	1.01318	1.03763	1.04903	1.05292	1.04501	1.02786	1.01557	1.00616	0.998294
	1.03309	1.03049	1.02721	1.02011	1.01787	1.01318	1.0091	1.01295	1.00466	0.999886	0.995427	0.990507	0.985857	0.981406	0.978182	0.974495	0.973193	0.971152	0.970796	0.970788	0.970073	0.973548	0.977234	0.981489	0.986314	0.993713	1.00057	1.01136	1.02192	1.03335	1.04563	1.05537	1.04241	1.03413	1.02514	1.0148	1.01269	1.01162	1.00995	0.998474	0.992095	0.986215	0.981333	0.978263	0.97513	0.970717	0.966785	0.961389	0.95844
	1.02549	1.02216	1.01792	1.01946	1.01831	1.01585	1.01469	1.00915	1.00893	1.01207	1.01038	1.01307	1.01609	1.01736	1.02763	1.03697	1.04973	1.04699	1.03787	1.02312	1.01757	1.01421	1.00988	0.999472	0.992109	0.98769	0.984719	0.983543	0.984752	0.98851	0.991506	0.988325	0.991148	0.989346	0.984478	0.981293	0.980007	0.975917	0.976507	0.976028	0.978664	0.981996	0.985041	0.993501	0.987248	0.979733	0.972224	0.967646	0.963583
	0.978803	0.979666	0.98124	0.983452	0.983991	0.986528	0.987511	0.990591	0.994793	0.996787	1.00197	1.00662	1.00668	1.01255	1.00878	1.00777	1.0065	1.00847	1.01255	1.01425	1.02393	1.02968	1.04616	1.06024	1.07943	1.0664	1.0628	1.05525	1.04663	1.044	1.04195	1.03744	1.04267	1.06058	1.06182	1.04337	1.03857	1.02567	1.02519	1.0277	1.02426	1.02632	1.02482	1.03198	1.02772	1.02561	1.02531	1.02134	1.02024
	1.00938	1.00927	1.00898	1.00951	1.0169	1.01941	1.02959	1.0382	1.04584	1.08542	1.06811	1.07808	1.08233	1.08998	1.06439	1.06203	1.05376	1.04582	1.04006	1.0347	1.0381	1.03822	1.02343	1.02484	1.01585	1.0095	1.00178	0.993987	0.987147	0.983063	0.979195	0.97257	0.971936	0.97514	0.97789	0.981838	0.985539	0.977105	0.97321	0.972076	0.970514	0.97055	0.972836	0.977577	0.984462	0.997462	1.00545	1.00149	0.998546
	1.05649	1.06069	1.06454	1.06902	1.07209	1.07751	1.08898	1.08673	1.06637	1.0624	1.05716	1.05528	1.05438	1.05278	1.05695	1.05668	1.06129	1.06294	1.06553	1.06391	1.06208	1.05463	1.05543	1.04686	1.03249	1.02095	1.00779	0.995198	0.983432	0.972036	0.961667	0.9536	0.945606	0.940118	0.936252	0.931305	0.929035	0.928964	0.929598	0.932474	0.935196	0.939474	0.943896	0.948392	0.95007	0.952263	0.958009	0.959937	0.96508
	1.01392	1.01462	1.01908	1.01744	1.01888	1.01965	1.02248	1.02228	1.03018	1.03005	1.0353	1.03575	1.03918	1.04175	1.04039	1.04942	1.04961	1.05051	1.0482	1.04693	1.04233	1.04146	1.03957	1.03357	1.02088	1.00308	0.990115	0.97963	0.968519	0.962349	0.954545	0.949968	0.946302	0.94443	0.943106	0.945057	0.947132	0.948047	0.950421	0.953424	0.955914	0.961703	0.966696	0.9708	0.970988	0.971872	0.967261	0.964297	0.964259
	1.00398	1.01254	1.01643	1.02994	1.04114	1.0509	1.06351	1.08613	1.08114	1.06835	1.05718	1.05148	1.03977	1.03262	1.03033	1.02683	1.02647	1.02312	1.02463	1.02323	1.02758	1.02471	1.01722	1.0146	1.01346	1.01273	1.0137	1.01639	1.02371	1.03263	1.04387	1.05945	1.08666	1.05576	1.03219	1.01702	1.00396	0.996065	0.986643	0.978625	0.973024	0.96731	0.962316	0.959102	0.955369	0.951892	0.949632	0.949358	0.948739
	0.997604	0.999697	1.002	1.00438	1.00646	1.01426	1.01373	1.01909	1.03138	1.03631	1.04167	1.04742	1.05635	1.07399	1.08463	1.07636	1.058	1.05046	1.03643	1.02806	1.01812	1.00904	1.01557	1.00838	1.00764	1.00568	1.00693	1.01261	1.01749	1.01326	1.00454	0.995675	0.99184	0.988957	0.985141	0.981175	0.978883	0.978754	0.980976	0.979367	0.980806	0.9837	0.986915	0.989842	0.991354	0.994186	0.99503	0.994018	0.997667
	0.987691	0.993673	1.00284	1.00839	1.02154	1.03236	1.02812	1.00858	1.01951	1.03347	1.02975	1.01916	1.01214	1.00908	1.00682	1.00572	1.00449	1.00654	1.01129	1.01269	1.01482	1.00461	0.997018	0.995428	0.993484	0.993915	0.994547	0.99401	0.990529	0.990102	0.987949	0.986262	0.986422	0.984894	0.983869	0.978382	0.976208	0.972722	0.971089	0.967567	0.965959	0.965364	0.963151	0.961159	0.956316	0.952228	0.954586	0.956218	0.957023
	0.956894	0.962288	0.970915	0.979763	0.993322	0.985514	0.979399	0.98026	0.98136	0.977585	0.973586	0.970522	0.968783	0.970741	0.972069	0.975659	0.982357	0.985397	0.989274	0.995122	1.00055	1.01236	1.0475	1.04572	1.034	1.03306	1.03454	1.04114	1.05069	1.056	1.06177	1.06752	1.04007	1.02611	1.0132	1.00259	0.993937	0.988623	0.985367	0.980815	0.97693	0.97218	0.966757	0.961226	0.956557	0.952145	0.947644	0.948775	0.952728
	0.972568	0.973616	0.974414	0.97653	0.976154	0.981278	0.987289	0.992755	0.999619	1.00805	1.01417	1.02776	1.04913	1.04233	1.03893	1.03049	1.02626	1.02538	1.02686	1.03538	1.03991	1.05303	1.06177	1.05241	1.03559	1.02743	1.01769	1.01052	1.00486	1.00207	0.995958	0.992177	0.986216	0.977054	0.972296	0.967194	0.963768	0.96348	0.957354	0.956627	0.955094	0.954386	0.954651	0.954517	0.955019	0.954157	0.955609	0.954736	0.951702
	0.977061	0.982279	0.988194	0.995648	1.0091	1.00973	1.00617	0.997089	1.00216	1.01155	1.03162	1.01912	1.01599	1.01457	1.01553	1.01856	1.01732	1.01253	1.00575	0.999503	1.0005	0.993962	0.994912	0.991293	0.995798	0.995842	0.999265	1.00026	1.00193	1.00551	1.00877	1.01725	1.0336	1.04096	1.04603	1.04552	1.03968	1.03879	1.06094	1.03655	1.0212	1.01551	1.00602	0.99349	0.986022	0.984073	0.987869	0.989912	0.993892
	1.0001	0.999091	1.00278	1.00675	0.987837	0.986199	0.987447	0.987211	0.976338	0.974058	0.973718	0.975337	0.97328	0.968784	0.968057	0.975796	0.984224	0.983964	0.981039	0.984851	0.994072	0.992081	0.983323	0.986782	0.994176	0.993344	0.987404	0.985416	0.990221	0.998095	1.00021	0.994803	0.991355	0.985318	0.983494	0.984939	0.986269	0.989492	0.99892	1.01819	1.00142	0.991631	0.984361	0.986557	0.988228	0.982968	0.975364	0.975323	0.981546
	0.969997	0.970892	0.969777	0.970955	0.979917	0.98015	0.972568	0.96611	0.971642	0.972821	0.967698	0.963692	0.969531	0.97824	0.974049	0.972176	0.987216	0.994882	0.989575	0.99573	1.02784	1.01838	0.997659	0.996485	0.987622	0.994781	1.00072	1.00015	0.995349	0.986995	0.97869	0.964761	0.956667	0.957484	0.954615	0.946916	0.944394	0.945476	0.949592	0.949189	0.950486	0.954105	0.961506	0.967894	0.965122	0.960165	0.968007	0.975345	0.97116
	1.00997	1.01686	1.02758	1.04135	1.05559	1.05356	1.03567	1.01977	1.01769	1.01247	1.01743	1.02257	1.02847	1.0269	1.02749	1.03229	1.02443	1.02538	1.02926	1.02503	1.02764	1.02502	1.01008	1.00545	1.0017	1.0019	1.00484	1.00497	1.00252	0.994346	0.986663	0.986034	0.97977	0.96718	0.965836	0.970469	0.9634	0.955184	0.959272	0.960597	0.954953	0.953986	0.958204	0.96073	0.95391	0.952941	0.960918	0.959393	0.952962
	1.02317	1.01355	1.01245	1.0216	1.01514	1.0052	1.00914	1.00954	0.995742	0.994485	0.995683	0.983431	0.977704	0.982468	0.975712	0.96598	0.969713	0.967351	0.955791	0.957953	0.955976	0.947828	0.94682	0.949951	0.943753	0.940733	0.944195	0.943066	0.93974	0.943395	0.947944	0.947505	0.955482	0.971836	0.981594	0.991561	0.998648	0.990476	0.981138	0.991224	1.00236	1.00031	1.01726	1.00221	0.992187	0.989738	0.984913	0.985855	0.983459
[truncated: 1,252 more columns]

## Sheet: Figure 2d
Figure 2d
Frequency (Hz)	10	110	200	300	400
Sac displacement	0.086609	0.0551858	0.0550933	0.036076	0.0236478
	0.145722	0.0694163	0.0716379	0.0382869	0.0313152
	0.0980868	0.0692535	0.0618887	0.0503064	0.0354724
	0.21761	0.128864	0.116069	0.0928092	0.0706976
	0.136429	0.113254	0.0892759	0.0691664	0.0532477
Frequency (Hz)	10	110	200	300	400
Sac avg displacement	0.136891	0.0871947	0.078793	0.057329	0.0428761
Sac displacement fit (Matlab fit)	General model Rat01:
	fsac(x) = (p1) / (x + q1)
	Coefficients (with 95% confidence bounds):
	p1 = 28.22 (19.14, 37.29)
	q1 = 196.9 (114.7, 279)
Frequency (Hz)	10	110	200	300	400
Ut displacement	0.123764	0.0629445	0.0344488	0.0279912	0.0161988
	0.0784412	0.0334173	0.0210097	0.0155134	0.0109961
	0.137642	0.0648926	0.0413534	0.0300844	0.012683
	0.18191	0.069519	0.0521892	0.0373945	0.0215063
	0.0998644	0.0530959	0.0359431	0.0295989	0.0158448
Frequency (Hz)	10	110	200	300	400
Ut avg displacement	0.124324	0.0567738	0.0369888	0.0281165	0.0154458
Ut displacement fit (Matlab fit)	General model Rat01:
	fut(x) = (p1) / (x + q1)
	Coefficients (with 95% confidence bounds):
	p1 = 9.836 (7.552, 12.12)
	q1 = 68.93 (48.09, 89.77)

## Sheet: Figure 3a
Figure 3a
Frame	1	2	3	4	5	6	7	8	9	10	11	12	13	14	15	16	17	18	19	20	23	24	25	26	27	28	29	30	31	32	33	34	35	36	37	38	39	40	41	42	45	46	47	48	49	50	51	52	53
Cluster 1 intensity	0	0.196178	2.25322	3.55127	4.15705	4.37446	4.56836	3.9704	3.21932	2.56895	2.03313	1.58983	1.22616	0.936591	0.709285	0.555893	0.432899	0.299415	0.194615	0.12585	0	0.172255	0.337953	0.321211	0.221276	0.159822	0.174543	0.116196	0.0310164	-0.0199751	-0.0723687	-0.117805	-0.161108	-0.19601	-0.224285	-0.246752	-0.249602	-0.268664	-0.266035	-0.221129	0	0.211107	0.638706	0.65978	0.545859	0.485399	0.612107	0.585792	0.494321
Frame	1	2	3	4	5	6	7	8	9	10	11	12	13	14	15	16	17	18	19	20	23	24	25	26	27	28	29	30	31	32	33	34	35	36	37	38	39	40	41	42	45	46	47	48	49	50	51	52	53
Cluster 2 intensity	0	0.0520151	0.900703	1.26115	1.25292	1.17197	1.38713	1.29596	1.09193	0.885814	0.705479	0.554916	0.418267	0.299689	0.207048	0.128256	0.0653453	0.00833729	-0.0344971	-0.0666888	0	0.0418907	0.201078	0.188793	0.139987	0.0971651	0.110044	0.090378	0.0727951	0.0182757	-0.0369645	-0.0888585	-0.114171	-0.150957	-0.180588	-0.198014	-0.205409	-0.209858	-0.205719	-0.210557	0	0.235779	1.88576	2.54948	2.46476	2.26315	2.6565	2.61167	2.26088
[truncated: 211 more columns]

## Sheet: Figure 3b
Figure 3b
Frequency (Hz)	1000	100	10	1
Ut	0.378007	0.207613	0.5735	0.126551
	0.284005	0.222369	0.552223	0.290324
	0.38989	0.23832	0.477587	0.198263
Ut mean	0.350634	0.222767	0.534437	0.205046
Frequency	1000	100	10	1
Sac	0.714869	0.610394	0.835908	0.455712
	0.77895	0.583737	0.660542	0.552247
	0.600901	0.417954	0.721705	0.333527
Sac mean	0.69824	0.537362	0.739385	0.447162
Frequency	1000	100	10	1
Both	1.22955	0.986426	1.72572	1.14806
	1.15417	1.20862	1.36008	1.03942
	1.05738	0.956546	1.32533	0.791728
Both mean	1.14703	1.05053	1.47037	0.993068

## Sheet: Figure 3c
Figure 3c
Frequency (Hz)	1000	100	10	1
Ut	0.177644	0	0.0988403	0
	0.25764	0.111805	0.153193	0.0720231
	0.178239	0.00596573	0.125177	0.0413761
Ut mean	0.204507	0.039257	0.125737	0.0377997
Frequency	1000	100	10	1
Sac	3.17623	1.52111	1.70523	1.35596
	2.65386	1.35086	0.991189	1.55439
	2.39561	1.11289	1.03225	0.829005
Sac mean	2.7419	1.32828	1.24289	1.24645
Frequency	1000	100	10	1
Both	2.8822	1.22576	2.03064	1.3596
	2.08029	1.38872	1.37529	1.47097
	1.19612	0.848637	1.40425	0.916338
Both mean	2.05287	1.15437	1.60339	1.24897
